# Supplementary material for: Proteomic changes in the human cerebrovasculature in Alzheimer's disease and related tauopathies linked to peripheral biomarkers in plasma and cerebrospinal fluid
Source: Alzheimers Dement. 2024 May 7;20(6):4043–65. doi: 10.1002/alz.13821 (PMC11180878; doi:10.1002/alz.13821)
Supplement: Supplementary file 6 — Supporting Information [file ALZ-20-4043-s005.xlsx]

## Sheet: Table of contents
Table of contents
Supplemental Table S1. LFQ protein differential abundance analysis - brain (total), parachyma, or cerebrovasculature preparation pooled
Supplemental Table S2: Traits of 67 U. Penn cohort cases compared for bulk and vascular proteome
Supplemental Table S3. Cell type-specific marker list.
Supplemental Table S4. Protein differential abundance analysis of cerebrovasculature (ANOVA).
Supplemental Table S5. Protein differential abundance analysis of bulk tissue (ANOVA).
Supplemental Table S6: Cerebrovascular WGCNA module assignment, vascular proteome quantification, and bulk tissue homogenate paired proteome quantification.
Supplemental Table S7. Gene ontology terms for cerebrovascular protein modules.
Supplemental Table S8: Ontology Terms Associated with the 93 Cerebrovasculature Module Eigenproteins (MEs), and Correlation (Bicor) of Each ME to Quantitative Traits
Supplemental Table S9. MAGMA GWAS significance for genes associated with AD.
Supplemental Table S10. MAGMA GWAS significance for genes associated with PSP.
Supplemental Table S11. Sample characteristics - plasma proteome.
Supplemental Table S12. Sample characteristics - CSF proteome.
Supplemental Table S13. Protein differential abundance - plasma (ANOVA).
Supplemental Table S14. Protein differential abundance - CSF (ANOVA).
Supplemental Table S15. Protein overlap between plasma and cerebrovascular datasets (FET analysis).
Supplemental Table S16. Protein overlap between CSF and cerebrovascular datasets (FET analysis).

## Sheet: Table S1
Supplemental Table S1. LFQ protein differential abundance analysis - brain (total), parachyma, or cerebrovasculature preparation pooled
Original Row		ANOVA	ANOVA	Tukey p values			log2FC			Brain	Module	Individual Replicate log2 Abundance
Order	Symbol|UniprotID	F-Value	Pr(>F)	parachyma-brain	vessels-brain	vessels-parachyma	diff parachyma-brain	diff vessels-brain	diff vessels-parachyma	Module*	Annotation	brain_01	brain_02	brain_03	brain_04	brain_05	parachyma_01	parachyma_02	parachyma_03	parachyma_04	parachyma_05	vessels_01	vessels_02	vessels_03	vessels_04	vessels_05
1	NUDT4|Q9NZJ9	50.6871	1.40605e-06	0.0259205	1.20074e-06	5.28384e-05	-0.786194	-2.5448	-1.7586	purple	M10 Ambiguous	24.98	24.6836	25.12	25.074	25.0395	24.309	24.2	23.9294	24.1997	24.3281	22.2791	23.2213	22.0939	21.5868	22.9919
2	GATD3A|P0DPI2	430.988	6.70028e-12	7.59119e-08	0.192016	5.42834e-08	0.896542	-0.06829	-0.964832	grey40	not in brain network	26.7905	26.8027	26.8119	26.7518	26.8584	27.5952	27.721	27.7091	27.7275	27.7452	26.6257	26.8243	26.7474	26.7423	26.7341
3	UBA6|A0AVT1	32.822	1.36282e-05	2.17467e-05	8.06045e-05	0.628237	-4.50407	-3.93655	0.567522	orange	M25 Sugar Metabolism	25.1882	25.8655	25.5078	25.3604	26.0615	21.6577	20.93	20.9852	21.1772	20.7128	22.202	22.2107	18.8528	22.6277	22.4074
4	ESYT2|A0FGR8	172.746	1.43049e-09	1.38372e-07	2.44375e-05	0.0001049	3.04539	4.6528	1.60741	grey	not strongly coexpressed in brain	21.8414	22.3975	21.9026	22.2495	21.7194	24.9561	25.2545	25.0161	24.9266	25.184	27.309	27.3911	26.2099	26.2017	26.2628
5	SHTN1|A0MZ66	388.014	1.24691e-11	2.93779e-06	3.55513e-06	0.000114435	-1.34594	-4.07079	-2.72485	grey40	not in brain network	26.4159	26.2087	26.4392	26.3379	26.6461	25.1267	25.152	25.0196	25.0866	24.9332	21.8557	22.8708	22.2248	22.376	22.3667
6	CARNS1|A5YM72	75.6565	1.57385e-07	3.55036e-06	1.61383e-07	0.0311565	-4.51604	-6.00883	-1.49279	brown	M3 Oligo/Myelination	27.1892	27.0484	27.1547	27.0925	27.1703	22.7057	22.6251	23.4666	21.8806	22.3969	22.5939	21.0127	19.1131	21.3989	21.4924
7	PGP|A6NDG6	39.4228	5.31209e-06	4.10816e-05	7.63679e-06	0.435361	-2.6689	-3.15655	-0.487648	darkgrey	M24 Ubiquitination	25.565	25.5421	25.459	24.5818	24.5518	21.4456	22.9453	21.7533	23.1586	23.0524	21.6987	21.6614	21.6804	22.4403	22.4363
8	IGLON5|A6NGN9	5.57789	0.0193701	0.0150594	0.249595	0.262633	2.00032	1.01065	-0.98967	blue	M2 Mitochondria	21.1895	21.8817	20.9663	20.991	21.4452	24.2496	22.1324	21.1962	24.4217	24.4754	22.7195	22.5335	22.5447	22.1665	21.5627
9	GGT2|P36268	70.7749	2.2782e-07	0.844406	9.86586e-07	5.48111e-07	-0.157751	2.83088	2.98863	grey40	not in brain network	21.5285	21.4734	20.8829	21.7598	21.9274	22.1179	21.7548	20.979	20.8204	21.1112	23.7583	24.57	24.3328	24.3423	24.723
10	DDT|P30046	139.118	4.99556e-09	0.000285209	3.9525e-09	4.54509e-07	-1.67266	-4.84765	-3.17499	grey	not strongly coexpressed in brain	27.8578	27.8745	27.9117	28.0031	28.0378	26.281	25.8813	26.1833	26.3112	26.6649	22.014	23.8504	23.4261	23.5387	22.6176
11	PCP4L1|A6NKN8	1.74746	0.21575	0.240661	0.322698	0.976831	-1.43715	-1.26391	0.173241	darkgreen	M22 Post-Synaptic Density	24.754	20.9445	24.9296	20.5994	24.7564	22.0186	20.9856	22.0467	21.9084	21.8388	22.5548	21.6157	21.6351	21.7054	22.1532
12	LYRM9|A8MSI8	5.08156	0.0251943	0.0313599	0.924151	0.0612951	1.02327	0.132513	-0.890762	purple	M10 Ambiguous	21.5137	21.8394	21.8934	21.3538	21.6755	23.3848	23.0143	21.2186	22.8311	22.9434	22.2327	21.939	21.9555	21.6019	21.2093
13	EIF3C|Q99613	4.57322	0.0333936	0.0268927	0.408312	0.248374	-1.45749	-0.640646	0.816842	skyblue	M28 Ribosome/Translation	24.0876	24.2739	24.4354	24.42	24.5466	23.7773	23.8704	21.9805	21.0645	23.7834	23.8059	23.9569	23.7435	23.6533	23.4007
14	|CON__ENSEMBL:ENSBTAP00000007350	310.554	4.6368e-11	0.000743693	1.44376e-05	9.73582e-06	1.136	5.30329	4.16729	grey40	not in brain network	21.5923	21.3857	20.6047	21.8561	21.3885	22.6512	22.5489	22.7058	21.8409	22.7605	26.8402	26.7258	26.5068	26.5928	26.6784
15	|CON__P01966	0.413862	0.670178	0.995415	0.692566	0.746134	-0.160844	-1.46124	-1.3004	grey40	not in brain network	20.9075	25.6809	24.7162	21.4468	25.8327	21.6225	22.0463	21.3808	31.0372	21.6931	22.555	22.3286	22.505	21.6607	22.2287
16	KRT14|P02533	155.958	2.58524e-09	6.8293e-07	0.000604152	1.32948e-07	2.69841	0.814458	-1.88395	grey	not strongly coexpressed in brain	21.6819	21.8717	21.1975	21.636	21.4489	24.2342	23.9209	24.1307	24.401	24.6413	22.3202	22.4934	22.2578	22.6866	22.1502
17	|CON__P02662	672.124	4.79791e-13	0.27665	2.99989e-06	1.96447e-07	0.295783	5.95306	5.65728	grey40	not in brain network	20.8226	20.5828	21.6395	20.9166	20.9362	21.0539	21.7707	21.1883	21.2299	21.1339	26.8612	26.9876	26.7873	26.9272	27.0996
18	|CON__P02663	151.589	3.04614e-09	0.654542	7.44545e-09	1.45377e-08	0.248709	4.31718	4.06847	grey40	not in brain network	20.513	21.1756	21.3505	20.833	21.9817	20.8321	21.2236	21.9776	21.1563	21.9076	25.2488	25.6521	25.5192	25.5227	25.4967
19	|CON__P02754	8.1261	0.00587182	0.00510124	0.0481733	0.444651	-1.98505	-1.35283	0.632218	grey40	not in brain network	24.3421	21.3287	24.0902	24.2412	24.1962	21.922	21.3848	21.3204	21.7393	21.9064	22.5617	22.1632	22.5051	22.5211	21.683
20	ALB|P02768	10653.8	3.17984e-20	6.49809e-11	9.06005e-13	9.51965e-07	-4.30133	-4.65819	-0.35686	darkorange	M26 Complement/Acute Phase	32.9016	32.8956	32.9648	32.8959	32.8669	28.7263	28.5542	28.5936	28.568	28.5761	28.1772	28.2923	28.2603	28.1979	28.3061
21	|CON__P02769	2681.82	1.23738e-16	4.09133e-11	3.43317e-10	1.01268e-07	1.74193	1.29066	-0.451271	grey40	not in brain network	30.458	30.5521	30.5398	30.4511	30.4877	32.2354	32.246	32.2347	32.1926	32.2895	31.7468	31.8396	31.7916	31.7666	31.7974
22	KRT10|P13645	1362.96	7.08875e-15	7.89153e-08	3.34642e-07	6.88372e-09	1.48519	-0.951847	-2.43704	grey	not strongly coexpressed in brain	26.2336	26.3044	26.2592	26.4492	26.2998	27.7528	27.7944	27.8681	27.7634	27.7933	25.285	25.3651	25.4199	25.2557	25.4613
23	|CON__P15497	24.509	5.78548e-05	0.179276	5.33812e-05	0.00101656	1.11931	3.98559	2.86628	grey40	not in brain network	21.7789	21.3895	20.8947	21.3589	21.123	21.6388	22.2096	21.9993	21.1684	25.1255	25.1425	25.1892	25.6695	25.1684	25.3032
24	|CON__P15636	523.131	2.12583e-12	0.000165132	2.2619e-06	4.10057e-07	-0.15274	-0.774771	-0.622031	grey40	not in brain network	32.6244	32.6124	32.5722	32.615	32.6093	32.4723	32.4355	32.4881	32.3973	32.4765	31.846	31.8729	31.8803	31.7444	31.8159
25	KRT2|P35908	75.221	1.62517e-07	7.68224e-05	0.000260843	1.06884e-07	1.3745	-1.20383	-2.57833	grey	not strongly coexpressed in brain	25.4557	25.5165	25.609	25.9027	25.549	27.0788	26.9302	26.9871	26.9099	26.9996	24.9859	24.9106	24.3334	24.0699	23.7139
26	|CON__Q2KIS7	77.576	1.36905e-07	1.34297e-07	3.5903e-06	0.0215536	-2.27201	-1.67787	0.594145	grey40	not in brain network	23.9984	23.8211	23.7154	23.9604	24.4783	21.0767	21.9777	21.7944	21.86	21.9047	21.998	22.4936	22.2666	22.2766	22.5494
27	|CON__Q3SX28	7934.92	1.86073e-19	0.290953	2.38733e-12	2.93435e-10	0.0575209	3.9986	3.94108	grey40	not in brain network	28.9929	28.9126	29.0703	29.0099	28.9901	29.0018	29.1014	29.0561	29.0442	29.06	32.9936	33.093	32.8914	33.0236	32.9673
28	|CON__Q3SZR3	240.471	2.08121e-10	2.93925e-05	1.30606e-05	0.205006	4.36056	3.96065	-0.399912	grey40	not in brain network	21.3667	20.8728	21.9481	21.8461	20.8929	25.8007	26.0085	25.7042	25.515	25.701	25.0404	25.0766	25.5058	25.6188	25.4882
29	NACA|E9PAV3	13.0666	0.000971119	0.0258207	0.000731777	0.145053	-0.505794	-0.845188	-0.339394	skyblue	M28 Ribosome/Translation	25.4084	25.7573	25.3943	25.6568	25.6088	24.892	24.8836	25.2542	25.3996	24.8672	25.2501	24.285	24.7389	24.6246	24.7012
30	KIF2A|O00139	21.5637	0.000106387	0.00845611	0.0337188	7.48318e-05	1.58309	-1.2496	-2.83269	yellow	M4 Synapse/Neuron	24.4744	24.5513	24.1317	24.6533	24.2727	25.96	26.0369	25.8433	25.9958	26.1627	24.2154	24.1069	22.6827	23.4219	21.4086
31	PDLIM1|O00151	56.3349	7.95282e-07	0.0787448	8.46373e-07	1.44012e-05	1.2251	5.17066	3.94556	darkred	M21 MHC Complex/Immune	21.5572	21.9264	20.7961	20.5541	20.7227	21.8545	21.8815	24.4884	21.6513	21.8064	26.01	26.9134	26.1059	26.1172	26.2633
32	ACOT7|O00154	566.782	1.32121e-12	4.74738e-07	3.65914e-06	5.66526e-05	-1.3122	-4.0425	-2.7303	cyan	M14 Protein Folding	29.2361	29.1398	29.1083	29.3857	29.2502	27.8343	27.9931	27.8953	27.8539	27.9826	25.0767	25.5291	24.8084	25.4725	25.021
33	MYO1C|O00159	215.626	3.93718e-10	0.0134512	5.11201e-09	2.34581e-05	-1.67873	7.91308	9.59181	white	M27 Extracellular Matrix	19.3109	20.7742	20.9104	18.9646	21.2112	18.8815	17.2874	18.1059	19.0204	19.4824	27.8435	28.2106	28.1075	28.2391	28.336
34	FXYD1|O00168	42.5762	3.55114e-06	4.72806e-06	3.30525e-05	0.321727	4.2939	3.54424	-0.749665	tan	M12 Cytoskeleton	20.8326	21.061	21.0829	21.1483	20.5904	25.3208	25.1412	25.6634	25.2078	24.8515	22.1485	25.0342	25.1152	24.9896	25.1489
35	SMAP|O00193	423.377	7.44517e-12	4.99906e-10	4.99737e-06	0.000501974	-4.60354	-3.71238	0.891164	grey40	not in brain network	25.8083	25.8105	25.4304	25.8009	25.9085	21.2423	21.3248	21.0468	20.8896	21.2373	22.4685	22.2529	21.6999	22.1974	21.578
36	NDUFS8|O00217	979.212	5.10187e-14	1.26346e-06	4.18599e-06	9.8781e-05	6.0015	5.07266	-0.928843	blue	M2 Mitochondria	20.7483	20.8292	20.8511	21.5916	20.7243	27.0576	26.9228	26.9634	26.7528	27.0554	25.8783	26.065	26.0216	26.1761	25.9666
37	PSMD11|O00231	10.4847	0.00232498	0.0655531	0.140604	0.00171498	0.369321	-0.302621	-0.671942	steelblue	M30 Proteasome	24.9355	25.2577	25.4282	25.0998	25.0062	25.3839	25.3892	25.4742	25.6723	25.6545	24.9272	24.7322	24.8732	24.3989	25.283
38	PSMD12|O00232	5.00274	0.0262968	0.999507	0.0452691	0.0429392	0.00374201	-0.340897	-0.344639	steelblue	M30 Proteasome	25.002	25.1378	25.1467	25.0512	25.3571	25.0084	25.1607	25.2163	25.3287	24.9994	24.6121	24.8627	24.8263	24.4753	25.214
39	PSMD9|O00233	1.21209	0.331544	0.700236	0.301022	0.745315	-0.183457	-0.349623	-0.166166	greenyellow	M11 Cell-ECM Interaction	24.2068	24.464	25.1368	23.7509	24.5219	24.3611	24.2365	24.4432	24.2241	23.8983	24.4825	23.9199	24.0433	24.1631	23.7235
40	ATOX1|O00244	660.507	5.32206e-13	5.42018e-10	6.44355e-08	0.0002031	-7.03484	-5.8175	1.21733	lightcyan	M16 RNA Binding	27.6721	28.3652	28.2938	28.2844	28.2703	21.4144	21.2543	21.3476	20.8408	20.8544	22.6045	22.5229	22.512	22.5213	21.6376
41	PGRMC1|O00264	346.287	2.44078e-11	0.000150194	0.000100395	0.0328415	5.79703	6.59145	0.794422	yellow	M4 Synapse/Neuron	21.7362	22.6021	20.6796	21.3017	21.0444	27.2513	27.1831	27.4186	27.1859	27.3102	27.9886	28.1012	28.0099	28.0675	28.1541
42	DFFA|O00273	143.497	4.17938e-09	5.41635e-09	5.9682e-08	0.0253925	-3.3723	-2.7279	0.644403	brown	M3 Oligo/Myelination	24.8829	24.746	24.8256	25.0864	25.1686	21.3744	21.9992	21.3496	21.1981	21.9267	21.6677	22.5005	21.9392	22.2853	22.6773
43	CLIC1|O00299	207.518	4.92374e-10	0.000147315	5.03441e-09	0.0380967	-4.50239	-3.82963	0.672767	darkred	M21 MHC Complex/Immune	26.0496	26.2373	26.1101	26.0994	26.0335	21.7527	21.053	22.2561	21.9966	20.9595	21.85	22.0769	22.4172	22.5281	22.5096
44	EIF3F|O00303	2.06238	0.169874	0.402032	0.793896	0.156543	-0.215132	0.105056	0.320187	steelblue	M30 Proteasome	24.1989	23.9044	24.3745	24.0093	24.2599	24.3438	23.902	24.0066	23.4605	23.9584	24.6412	24.0961	24.3207	24.173	24.0413
45	PDHX|O00330	49.3099	1.62964e-06	1.10454e-06	0.000354976	0.00237674	4.30432	2.40084	-1.90349	blue	M2 Mitochondria	23.4844	20.8819	23.1823	23.8077	22.6917	27.0806	27.1546	27.0624	27.1066	27.1654	25.1751	25.2577	24.897	25.0569	25.6656
46	WASL|O00401	60.7755	5.26265e-07	0.977297	1.84676e-06	1.46962e-06	0.0428893	-1.98268	-2.02557	darkgreen	M22 Post-Synaptic Density	24.6471	24.0799	24.6077	24.6129	24.4645	24.7234	24.4988	24.5114	24.3363	24.5567	23.3151	22.4049	22.5555	21.9615	22.2618
47	PDE2A|O00408	134.95	5.94997e-09	4.52728e-08	0.202409	1.0387e-08	4.10312	-0.56699	-4.67011	yellow	M4 Synapse/Neuron	22.1111	21.9393	21.797	21.6272	22.4392	25.8185	25.9942	25.8259	25.9635	26.8272	20.7983	22.4566	21.6297	21.2899	20.9043
48	IPO5|O00410	94.0661	4.64715e-08	0.00965344	4.39981e-08	1.43319e-06	-1.46411	-5.41082	-3.94671	pink	M8 Protein Transport	27.2927	26.1628	25.7014	26.1176	27.3921	26.1717	24.9583	24.7201	24.6248	24.8712	20.6377	20.73	21.9181	20.979	21.3477
49	DNM1L|O00429	1328.13	8.27415e-15	2.44439e-06	4.38656e-10	1.96343e-07	-0.590132	-3.11275	-2.52261	turquoise	M1 Synapse/Neuron	27.6927	27.7358	27.8218	27.6991	27.964	27.2481	27.1162	27.2253	27.1744	27.1987	24.6912	24.5245	24.8108	24.5619	24.7613
50	RTCA|O00442	0.240802	0.789705	0.781022	0.88598	0.976974	0.606443	0.422085	-0.184358	ivory	M43 Ribonucleoprotein Binding	20.4673	23.7243	24.1637	21.9009	21.0302	24.8027	21.7611	24.2399	21.8316	21.6833	22.3538	21.5839	22.6823	22.4343	24.3424
51	SYT5|O00445	2.74295	0.104462	0.0922208	0.685974	0.337444	3.68173	1.3378	-2.34393	turquoise	M1 Synapse/Neuron	21.066	20.6592	21.0038	20.7459	21.7959	29.3663	21.9948	21.9714	20.8319	29.5152	22.4179	22.6724	21.7888	22.5711	22.5097
52	AGRN|O00468	219.95	3.50619e-10	0.0466139	0.00026484	3.37645e-09	1.69455	12.1196	10.425	grey	not strongly coexpressed in brain	16.5417	16.3306	16.5112	20.375	17.8616	19.269	19.0177	19.2668	19.2582	19.2813	29.7523	29.6564	29.4805	29.6292	29.6997
53	HMGN4|O00479	96.1186	4.11414e-08	0.0137952	1.05752e-06	4.11315e-08	-1.06031	3.1129	4.17321	lightgreen	M18 RNA Splicing	23.0706	23.0847	23.1993	23.4305	23.2843	21.3708	21.9019	23.4151	21.8414	22.2385	26.9299	26.2161	26.2717	26.0867	26.1294
54	NDUFA4|O00483	1844.71	1.16112e-15	1.95935e-06	5.94717e-06	2.19114e-07	8.57067	6.85476	-1.71591	blue	M2 Mitochondria	21.5125	20.9819	20.8132	21.0335	21.7652	29.732	29.7577	29.8871	29.7479	29.8348	28.1267	28.0528	28.0113	28.0521	28.1371
55	BIN1|O00499	2486.73	1.94472e-16	3.33585e-07	3.98167e-11	3.93938e-08	-0.434402	-2.5859	-2.1515	grey	not strongly coexpressed in brain	29.3084	29.248	29.3832	29.2632	29.1985	28.8763	28.823	28.8176	28.8311	28.8813	26.6441	26.6809	26.7404	26.6079	26.7985
56	CLDN5|O00501	729.445	2.94853e-13	0.00450642	2.21877e-08	8.78651e-06	0.632921	5.50091	4.86799	grey	not strongly coexpressed in brain	21.2205	20.7913	20.9985	20.8011	20.7231	21.8736	21.5158	20.9902	21.8869	21.4325	26.378	26.4221	26.5572	26.3118	26.3698
57	KPNA3|O00505	2.02702	0.174414	0.160319	0.791101	0.41226	-0.980873	-0.326788	0.654085	cyan	M14 Protein Folding	25.1835	25.5611	25.2636	25.1112	25.5833	24.9622	21.9715	25.1258	24.9064	24.8324	24.9998	25.1192	25.011	24.9358	25.003
58	CHL1|O00533	104.961	2.49972e-08	0.000457084	1.80311e-08	3.18541e-06	-1.63498	-4.36681	-2.73182	turquoise	M1 Synapse/Neuron	25.7774	25.9409	26.0364	26.2041	26.1369	24.4981	24.5516	24.3839	24.2946	24.1924	21.9842	21.7708	22.5266	21.6295	20.3505
59	NOP56|O00567	192.057	7.72978e-10	0.0103786	1.42741e-05	1.14909e-08	0.860753	4.4809	3.62014	salmon	M13 RNA Splicing	21.2819	20.9766	20.9894	20.6291	21.4145	21.9679	21.8603	22.0176	21.7829	21.9666	24.8202	26.0634	25.1209	25.5273	26.1642
60	DDX3X|O00571	79.8715	1.16362e-07	0.0195153	1.1383e-07	3.10432e-06	0.426785	1.62767	1.20088	red	M6 Ribosome	23.9588	24.4018	24.2531	24.4143	23.8142	24.4731	24.6259	24.8213	24.5294	24.5264	25.7945	25.7162	26.1295	25.5746	25.7657
61	PODXL|O00592	451.592	5.08203e-12	0.294199	1.9797e-05	1.47047e-05	0.415056	7.06669	6.65164	grey	not strongly coexpressed in brain	20.7602	20.9675	21.7609	20.4955	21.5763	21.6645	20.9968	22.0257	21.0504	21.8984	28.1302	28.1571	28.2247	28.1242	28.2578
62	PIR|O00625	189.677	8.31124e-10	0.000141556	5.75043e-08	0.000140779	-3.78849	-2.57202	1.21647	grey	not strongly coexpressed in brain	25.0028	24.8769	24.8962	24.9583	25.0924	20.9014	22.0254	21.2046	20.8506	20.902	22.1833	22.5152	22.3007	22.6966	22.2706
63	KPNA4|O00629	15.9229	0.000420265	0.0516721	0.000296979	0.028191	-1.52222	-3.24066	-1.71844	black	M7 MAPK/Metabolism	25.5291	25.4413	25.5794	24.7665	25.6503	21.2105	24.5606	24.6128	24.604	24.3675	21.7464	22.2873	22.3658	21.8127	22.551
64	PDXK|O00764	991.551	4.73475e-14	1.58121e-06	6.52021e-10	4.40061e-08	-0.887701	-2.15126	-1.26356	black	M7 MAPK/Metabolism	27.9504	28.0242	28.0964	28.0227	27.9737	27.0586	27.0152	27.2186	27.2124	27.1241	25.8454	25.8489	25.8423	25.7797	25.9947
65	DLGAP1|O14490	203.51	5.51669e-10	7.81449e-05	0.00470112	9.80368e-09	4.02508	0.840251	-3.18483	yellow	M4 Synapse/Neuron	21.8241	21.7392	21.7299	20.6307	21.6892	25.6126	25.5033	25.6752	25.3488	25.5985	22.4771	22.353	21.9252	22.5425	22.5166
66	DPYSL4|O14531	263.069	1.22949e-10	0.0417427	6.43097e-05	0.000159672	-0.28694	-2.18604	-1.8991	turquoise	M1 Synapse/Neuron	27.3169	27.271	27.4108	27.2668	27.4163	27.1284	27.0266	26.9725	27.0358	27.0838	25.2202	25.1693	25.456	24.7186	25.1874
67	COX7A2L|O14548	1320.78	8.55295e-15	2.97407e-07	1.19571e-06	3.05863e-07	6.18595	4.77911	-1.40684	blue	M2 Mitochondria	20.9503	20.658	21.3766	20.7631	21.2341	27.3513	27.0375	27.1415	27.1567	27.2249	25.6817	25.6333	25.899	25.8071	25.8566
68	HSPB6|O14558	7.0068	0.00963573	0.982874	0.0154176	0.0211957	0.154036	2.89288	2.73884	brown	M3 Oligo/Myelination	20.7162	24.9388	24.8627	20.9488	25.081	24.2377	23.0363	23.9656	22.489	23.5891	26.3449	26.4192	25.9307	26.0255	26.2916
69	DYNC1I1|O14576	93.7969	4.72286e-08	4.84197e-08	0.017729	1.11708e-06	1.7682	0.436978	-1.33122	cyan	M14 Protein Folding	24.8433	25.1544	25.3201	24.9267	25.2494	26.8249	26.8375	26.8461	26.8146	27.0118	25.6032	25.7864	25.0342	25.5555	25.6994
70	NCAN|O14594	378.989	1.43291e-11	2.58487e-08	0.0028523	4.20358e-07	1.0411	-0.207917	-1.24902	yellow	M4 Synapse/Neuron	26.9871	26.9337	27.0216	27.1028	27.0824	28.0402	28.0316	28.1324	28.0066	28.1224	26.7028	26.9395	26.7463	26.8075	26.8922
71	AP3D1|O14617	180.825	1.09722e-09	5.33765e-07	6.50247e-06	1.49592e-05	0.895585	-0.707966	-1.60355	pink	M8 Protein Transport	25.3043	25.4351	25.2777	25.6361	25.4469	26.3872	26.3366	26.3504	26.2826	26.2213	24.8825	24.7539	24.7526	24.4247	24.7467
72	CCS|O14618	2.64891	0.111465	0.637058	0.096376	0.388738	-0.61095	-1.51496	-0.904013	magenta	M9 Golgi	23.4795	23.9022	23.9315	23.9517	23.6441	24.4629	21.0151	24.4267	21.5364	24.4132	22.1879	22.1126	21.6836	22.3835	22.9668
73	ABLIM1|O14639	8.74933	0.00453183	0.0331843	0.00416099	0.4968	0.616975	0.864202	0.247228	greenyellow	M11 Cell-ECM Interaction	24.6245	24.9715	24.6347	24.6457	25.6723	25.6215	25.6104	25.2884	25.4403	25.6729	26.093	25.4898	25.3509	25.9045	26.0314
74	ADAM10|O14672	35.5565	9.05887e-06	7.20326e-06	0.000391293	0.0376272	4.0569	2.67333	-1.38357	brown	M3 Oligo/Myelination	20.543	23.2606	21.5396	23.3581	23.2201	26.0116	26.8916	26.4865	26.2036	26.6127	25.0354	25.1492	25.1751	25.2316	24.6968
75	PDCD5|O14737	362.66	1.85844e-11	2.72959e-07	1.36423e-07	7.20088e-09	-1.83684	-4.3727	-2.53586	cyan	M14 Protein Folding	26.8119	26.3458	26.0722	26.396	26.5035	24.5987	24.5278	24.651	24.5369	24.6308	21.806	21.6646	22.426	21.9476	22.4216
76	SLC9A3R1|O14745	155.983	2.58278e-09	0.995395	8.97116e-09	8.3883e-09	0.00889509	-1.48227	-1.49116	grey	not strongly coexpressed in brain	26.6141	26.897	27.105	26.792	26.8551	26.8131	26.7937	26.8029	26.9068	26.9911	25.1957	25.4954	25.5604	25.434	25.1663
77	TPP1|O14773	328.399	3.33667e-11	3.54992e-09	3.81216e-07	4.7628e-06	2.58411	3.92934	1.34523	brown	M3 Oligo/Myelination	24.8697	25.0817	24.4669	24.6976	24.2538	27.5727	27.2095	27.1575	27.254	27.0965	28.7179	28.6434	28.6418	28.2502	28.7631
78	GNB5|O14775	62.1686	4.64944e-07	0.000336551	0.000321094	3.05531e-07	1.62346	-1.63214	-3.2556	green	M5 Post-Synaptic Density	25.1758	25.1491	25.2231	25.1765	25.2374	26.299	26.6871	27.2107	27.1364	26.7459	23.0187	24.5009	22.7091	23.7898	23.7827
79	MRAS|O14807	59.5795	5.86542e-07	3.93014e-07	0.000977083	0.000171872	4.07972	1.83619	-2.24353	turquoise	M1 Synapse/Neuron	20.4083	21.3548	21.6534	20.9397	20.6855	25.4843	25.1261	25.1498	24.6273	25.0529	22.4533	23.2974	21.543	23.4992	23.4298
80	CPLX1|O14810	879.99	9.64575e-14	4.70236e-07	3.79387e-06	1.82876e-07	-1.49374	-5.64095	-4.14721	darkolivegreen	M33 Ambiguous	27.661	27.8074	27.6697	27.7168	27.7066	26.0646	26.119	26.1011	26.2429	26.5652	22.0362	22.4589	22.1321	22.1478	21.5818
81	PSMA7|O14818	2.25279	0.147673	0.303103	0.88243	0.147251	0.307057	-0.0947908	-0.401847	black	M7 MAPK/Metabolism	26.3923	26.3594	25.5859	26.4198	25.9808	26.4718	26.5722	26.3518	26.4973	26.3803	26.0007	26.5318	26.1851	26.1012	25.4453
82	MGST3|O14880	5.30226	0.0223829	0.0434631	0.0338732	0.989196	2.05857	2.16379	0.105227	pink	M8 Protein Transport	26.187	26.0874	26.213	26.2907	22.0365	26.7223	26.4718	27.8824	27.821	28.2099	27.3957	27.165	27.9261	27.9574	27.1892
83	LIN7A|O14910	1.53337	0.255254	0.541975	0.233297	0.795665	0.898511	1.43815	0.539639	turquoise	M1 Synapse/Neuron	20.5445	24.2723	21.7957	21.7133	21.1333	21.3769	21.9207	24.5079	21.6242	24.522	24.0401	22.4138	24.0164	23.6194	22.5602
84	CASK|O14936	74.7938	1.67741e-07	0.000391458	1.11709e-07	5.6857e-05	-0.733366	-1.63817	-0.904809	turquoise	M1 Synapse/Neuron	24.9213	24.8595	25.1403	24.8709	25.1187	24.1517	24.3992	24.4872	24.0135	24.1921	23.5274	23.4584	23.6402	23.1052	22.9885
85	UQCRQ|O14949	894.064	8.7754e-14	1.33755e-05	1.23057e-05	0.000632241	6.46302	5.60498	-0.858039	blue	M2 Mitochondria	20.8703	21.5179	21.9523	21.6822	21.0792	27.9069	27.9107	27.8467	27.9223	27.8305	26.9449	27.1889	26.9626	26.9795	27.0508
86	MYL12B|O14950	40.0888	4.8678e-06	0.000538433	3.44044e-06	0.00883012	3.54186	5.98787	2.44601	grey	not strongly coexpressed in brain	20.6779	24.27	24.1383	23.7932	20.8257	26.0738	26.4621	26.4418	26.3425	26.0942	28.9434	28.7571	28.4924	28.7362	28.7153
87	HGS|O14964	17.4818	0.000278307	0.160087	0.000226008	0.00618836	-1.10091	-3.23636	-2.13545	turquoise	M1 Synapse/Neuron	26.005	26.5842	26.534	26.2064	26.7085	25.2069	25.6929	25.4228	24.993	25.2179	22.592	23.469	23.832	24.949	21.0142
88	PPP1R12A|O14974	25.5123	4.7646e-05	0.106061	0.00124239	4.00168e-05	-1.51351	3.23119	4.74469	darkgreen	M22 Post-Synaptic Density	22.4725	24.7847	22.5099	25.8612	22.1936	21.3737	22.6377	22.9445	21.2952	22.0032	26.8295	26.4556	26.498	26.7076	27.4873
89	HNRNPDL|O14979	201.703	5.81107e-10	0.00105344	1.65472e-08	6.67672e-07	-0.465232	1.38303	1.84826	sienna3	M35 Ambiguous	26.5405	26.4767	26.7143	26.3412	26.3093	25.9937	26.0585	25.9083	26.1788	25.9166	27.6142	27.95	27.9456	27.7528	28.0346
90	XPO1|O14980	80.4895	1.11462e-07	7.75896e-06	8.75241e-08	0.00303079	-1.24291	-1.88317	-0.640262	pink	M8 Protein Transport	25.6772	25.6145	25.6022	25.5309	25.9837	24.2849	24.3406	24.5975	24.6212	24.3498	24.1998	23.5597	24.1372	23.5317	23.5642
91	SYN3|O14994	78.1285	1.31597e-07	4.48186e-07	0.992814	3.99229e-07	3.26439	-0.034684	-3.29908	midnightblue	M15 Ambiguous	23.0408	23.7039	23.781	22.4852	24.021	26.5487	26.8318	26.7122	26.7533	26.5078	23.3153	24.2547	23.2156	22.863	23.2098
92	SPTBN2|O15020	312.772	4.44659e-11	1.04925e-08	0.537876	1.53663e-06	1.9381	-0.100144	-2.03824	turquoise	M1 Synapse/Neuron	25.8916	25.8318	25.9684	25.6815	25.7515	27.7575	27.8945	27.8501	27.6239	27.6892	25.5506	25.6778	25.9493	25.9097	25.5367
93	SYNM|O15061	129.466	7.54967e-09	0.165732	1.2484e-08	6.253e-08	1.10397	8.35829	7.25432	grey	not strongly coexpressed in brain	20.865	21.6317	20.642	20.6295	21.5705	24.6019	21.6837	21.9202	21.533	21.1197	29.2351	29.7162	29.8097	29.6661	28.7031
94	PFAS|O15067	164.295	1.91292e-09	3.9446e-09	1.20462e-08	0.297151	-2.91775	-2.63959	0.278158	grey	not strongly coexpressed in brain	24.4012	24.4619	24.4209	24.3454	24.2995	21.8452	21.7693	21.6817	21.1233	20.9207	22.1494	21.5228	21.7441	21.7086	21.606
95	DCLK1|O15075	355.527	2.0896e-11	7.4139e-08	3.78881e-06	1.48242e-06	0.901726	-0.457751	-1.35948	green	M5 Post-Synaptic Density	26.3297	26.2985	26.3058	26.4656	26.3652	27.2543	27.2833	27.2464	27.1719	27.3176	25.8228	25.9469	25.7427	25.9354	26.0282
96	SNPH|O15079	105.55	2.42153e-08	1.96465e-08	1.46432e-06	0.00169275	3.77988	2.56357	-1.21632	yellowgreen	M36 Neurotransmitter Regulation	20.8558	21.774	21.0933	21.328	20.8707	24.7095	24.9551	25.1077	24.9634	25.0855	24.1089	23.8852	24.0044	24.0537	22.6873
97	ERC2|O15083	299.887	5.6956e-11	1.73812e-06	3.85752e-06	8.05502e-05	3.83678	2.78423	-1.05255	turquoise	M1 Synapse/Neuron	21.635	21.2557	20.7833	21.4914	21.0572	25.1057	24.8554	25.0174	25.0983	25.3298	23.8378	23.8152	24.2787	23.9469	24.2652
98	SCAMP1|O15126	486.026	3.28835e-12	2.6536e-05	5.15526e-05	0.000952972	5.15629	4.2852	-0.871096	yellow	M4 Synapse/Neuron	21.6037	20.6201	21.5338	21.6055	21.8002	26.6381	26.542	26.6595	26.4493	26.6559	25.6591	25.697	25.5895	25.8314	25.8122
99	ARPC1B|O15143	106.427	2.31039e-08	1.30196e-06	0.00189423	1.90167e-08	-2.56588	1.18685	3.75273	darkred	M21 MHC Complex/Immune	24.4516	23.7081	23.8213	24.3999	23.577	20.8436	21.6803	21.7678	20.9903	21.8464	25.3027	25.4054	24.5352	25.2803	25.3686
100	ARPC2|O15144	312.624	4.45901e-11	0.00216408	1.94924e-06	1.74662e-08	-0.195042	-1.0345	-0.839455	turquoise	M1 Synapse/Neuron	27.3114	27.1771	27.1356	27.2475	27.0568	27.0242	26.9485	27.0499	26.9562	26.9744	26.0858	26.2319	26.1314	26.1461	26.1609
101	ARPC3|O15145	0.590496	0.569376	0.915894	0.782365	0.54648	0.456517	-0.768341	-1.22486	skyblue3	M37 Endosome	27.0714	21.0715	26.7541	27.1198	26.984	26.1908	26.2926	26.6664	26.1304	26.0032	25.6389	22.1172	25.8592	25.8311	25.7128
102	PGRMC2|O15173	21.1124	0.000117462	0.000428509	0.00022306	0.910333	3.17301	3.41618	0.243163	yellow	M4 Synapse/Neuron	20.5433	20.7614	23.6514	23.9414	21.7609	25.3251	25.1116	25.2823	25.2815	25.523	25.6115	25.4316	25.8083	25.3792	25.5086
103	PFDN6|O15212	115.117	1.47803e-08	0.00141635	1.21957e-08	8.46083e-07	-0.45401	-1.43844	-0.984433	cyan	M14 Protein Folding	25.8265	25.8524	25.8407	25.8812	25.5734	25.5164	25.2531	25.3103	25.3215	25.3027	24.3303	24.3721	24.703	24.1904	24.186
104	LAMA5|O15230	376.461	1.49067e-11	0.469569	3.66561e-06	2.32426e-06	0.570244	11.4667	10.8965	white	M27 Extracellular Matrix	17.3261	16.6849	15.2859	17.2813	17.5253	17.28	16.4503	17.5437	16.9667	18.714	28.3005	28.6656	28.3471	27.732	28.3919
105	VGF|O15240	122.804	1.02171e-08	8.89818e-06	1.89133e-05	6.62918e-09	1.3816	-1.28252	-2.66413	green	M5 Post-Synaptic Density	24.3189	24.4778	25.1134	24.7547	25.2764	26.0904	26.2478	26.2348	25.9429	26.3332	23.5763	23.2733	23.3992	23.6875	23.5921
106	OGT|O15294	427.548	7.02563e-12	7.21596e-06	1.32932e-06	0.000273922	4.55865	3.62154	-0.93711	green	M5 Post-Synaptic Density	21.2469	21.512	20.8287	21.7481	21.6396	25.8928	25.8223	25.937	25.9947	26.1218	25.1022	24.9783	24.7592	25.3709	24.8724
107	EIF3H|O15372	6.5559	0.0119075	0.0573892	0.651948	0.0115674	-0.242437	0.0840478	0.326485	skyblue	M28 Ribosome/Translation	24.3468	24.2016	24.2867	24.3209	24.3841	24.406	24.1178	23.8857	23.8864	24.032	24.4647	24.5421	24.3946	24.3361	24.2227
108	NCAM2|O15394	439.793	5.94437e-12	1.27592e-07	0.139742	3.15379e-07	2.24986	0.17412	-2.07574	yellow	M4 Synapse/Neuron	25.5876	25.4701	25.5179	25.6818	25.283	27.8482	27.7625	27.6223	27.7392	27.8175	25.4576	25.6319	25.7752	25.6825	25.8637
109	STX7|O15400	15.272	0.00050357	0.000451701	0.292112	0.00662891	1.06067	0.311303	-0.749367	yellow	M4 Synapse/Neuron	25.2376	25.8712	25.6936	25.7667	25.7166	26.4929	26.7844	26.7225	26.903	26.6862	26.7137	25.5665	25.677	26.0758	25.8092
110	YKT6|O15498	51.1765	1.33536e-06	0.818681	2.90279e-06	6.00314e-06	-0.0804041	-1.19732	-1.11692	yellow	M4 Synapse/Neuron	25.1281	25.5328	25.2875	24.9304	24.9853	25.3986	25.0091	24.9112	25.0022	25.141	23.7791	23.7729	24.0372	24.177	24.1113
111	ARPC5|O15511	0.0662003	0.936283	0.947098	1	0.946847	-0.0950569	0.000232492	0.0952894	cyan	M14 Protein Folding	24.9683	25.2536	25.301	25.0852	25.676	25.1819	25.319	25.262	24.9025	25.1436	25.8699	24.4453	25.9295	25.6305	24.4101
112	TAPBP|O15533	57.8133	6.9094e-07	0.44787	1.14645e-06	4.81033e-06	0.489938	3.8683	3.37836	grey	not strongly coexpressed in brain	21.5265	20.9947	21.7653	20.5915	20.6689	21.0625	23.0286	21.2762	20.9376	21.6916	25.0165	25.2121	25.1723	24.2753	25.2121
113	FABP7|O15540	30.7011	1.90912e-05	0.000258781	2.01571e-05	0.221774	-3.30846	-4.32926	-1.02081	greenyellow	M11 Cell-ECM Interaction	26.1741	26.3591	26.3496	26.4737	26.6434	20.8624	24.217	24.1443	22.1451	24.0888	21.7704	22.3894	22.093	21.5695	22.5312
114	DHX15|O43143	81.0706	1.07072e-07	2.08996e-06	0.0373698	1.15981e-07	-2.31562	0.702642	3.01826	royalblue	M20 RNA Splicing	24.2321	23.9836	23.8038	23.8404	24.4387	22.3981	22.2654	21.1457	21.3106	21.6007	24.9929	25.0494	24.3861	24.701	24.6824
115	CYB5B|O43169	254.676	1.48698e-10	0.000125623	8.34479e-06	0.019551	3.67183	4.33266	0.660833	yellow	M4 Synapse/Neuron	20.7045	21.704	21.6034	20.7331	20.8216	24.8092	24.652	24.9662	24.7418	24.7566	25.123	25.5494	25.6784	25.2461	25.6331
116	PHGDH|O43175	1665.97	2.1357e-15	9.13655e-07	1.37617e-10	5.22599e-07	-2.01506	-3.46996	-1.4549	greenyellow	M11 Cell-ECM Interaction	29.6417	29.6327	29.6797	29.5363	29.6131	27.6076	27.597	27.4909	27.5117	27.8211	26.0874	26.2558	26.2328	26.0809	26.0968
117	NDUFS4|O43181	150.057	3.23007e-09	4.44273e-09	4.12942e-08	0.032408	5.53332	4.54128	-0.992037	blue	M2 Mitochondria	20.505	23.1016	21.7635	21.4855	21.84	27.2663	27.2804	27.2751	27.1954	27.3452	26.3041	26.2955	26.3493	26.1869	26.2661
118	SEPTIN4|O43236	232.652	2.52535e-10	3.57742e-05	1.71182e-06	1.34049e-07	2.34606	1.03681	-1.30925	grey40	not in brain network	24.7814	24.5933	25.0617	24.4422	24.5309	27.1163	26.9416	27.0077	27.0315	27.0427	25.7368	25.8858	25.746	25.4596	25.7654
119	DYNC1LI2|O43237	143.285	4.21505e-09	0.763655	1.07979e-08	1.8687e-08	-0.043797	-0.928408	-0.884611	orange	M25 Sugar Metabolism	26.4644	26.3898	26.3974	26.5537	26.5944	26.516	26.3769	26.426	26.4066	26.4552	25.4827	25.7192	25.5682	25.371	25.6165
120	PSMD3|O43242	3.92477	0.0488186	0.934622	0.0580326	0.10585	-0.0304343	-0.223799	-0.193364	steelblue	M30 Proteasome	25.5344	25.4928	25.5927	25.4993	25.4231	25.2888	25.4439	25.5104	25.5479	25.5992	25.2982	24.9715	25.4815	25.4066	25.2656
121	RBFOX2|O43251	47.5323	1.9825e-06	0.103746	2.0802e-06	3.46665e-05	1.03853	4.32291	3.28438	grey40	not in brain network	20.9608	21.5817	20.6254	20.7787	21.0593	21.5494	21.0324	23.4458	23.111	21.0599	25.9316	24.9458	25.1768	25.3783	25.1879
122	PAPSS1|O43252	8.03826	0.00609576	0.00489545	0.0696896	0.329066	-2.10082	-1.31133	0.789492	skyblue	M28 Ribosome/Translation	24.1702	23.8864	23.9621	23.9448	20.9728	21.6373	21.0999	21.094	21.6626	20.9384	21.931	22.6022	21.7079	21.7685	22.3701
123	TGFB1I1|O43294	312.665	4.45559e-11	0.282676	1.97816e-05	4.429e-05	0.431681	6.04278	5.6111	white	M27 Extracellular Matrix	20.6477	21.7418	21.3834	20.967	21.7807	21.546	22.2772	22.2791	21.5693	21.0074	27.3691	27.3435	27.4581	27.2211	27.3426
124	SRGAP3|O43295	22.7792	8.2118e-05	8.48498e-05	0.301465	0.000968056	1.83619	0.441682	-1.39451	green	M5 Post-Synaptic Density	21.6431	22.238	20.7792	21.7176	22.3182	23.1485	23.6788	23.8099	23.7459	23.494	22.6891	21.6892	22.1788	22.4191	21.9284
125	HSPA12A|O43301	870.219	1.03094e-13	1.11503e-05	9.30082e-06	7.42691e-05	8.78259	7.30438	-1.47821	ivory	M43 Ribonucleoprotein Binding	20.2971	19.861	19.1757	20.2869	19.0679	28.6004	28.4584	28.5852	28.4344	28.5231	26.8329	27.2584	26.9313	27.1024	27.0857
126	EEF1E1|O43324	3.81515	0.0521827	0.836191	0.0537135	0.141986	0.164299	0.751778	0.587479	saddlebrown	M29 Glycosylation/ER	23.6997	23.3627	23.2341	23.9191	23.0393	23.7347	23.5061	23.683	23.7301	23.4224	24.931	24.5465	23.929	23.1601	24.4472
127	HNRNPR|O43390	150.458	3.18065e-09	0.00152427	1.17339e-07	6.04492e-06	-0.648669	1.69891	2.34758	salmon	M13 RNA Splicing	25.3433	25.9356	25.962	25.6033	25.7719	25.1103	25.2614	25.0137	24.6729	25.3146	27.4678	27.4524	27.4438	27.5405	27.2063
128	TXNL1|O43396	291.89	6.67679e-11	1.58679e-07	4.62958e-05	1.00021e-07	-2.15713	-4.40517	-2.24805	orange	M25 Sugar Metabolism	27.7927	27.7304	27.6557	27.9505	27.8578	25.7565	25.6524	25.5693	25.6954	25.5278	23.7143	22.5491	23.5096	23.6206	23.5677
129	TPD52L2|O43399	33.3538	1.25598e-05	8.21758e-05	0.559422	1.8965e-05	0.403195	-0.0654454	-0.46864	grey	not strongly coexpressed in brain	25.1033	25.3209	25.432	25.2921	25.2753	25.5244	25.7537	25.7453	25.7338	25.6824	25.2817	25.2442	25.268	25.0913	25.2112
130	EMC8|O43402	100.469	3.20305e-08	3.28111e-08	0.0146385	7.669e-07	2.88738	0.712182	-2.1752	steelblue	M30 Proteasome	21.4056	20.6034	21.8054	21.6779	21.4402	24.539	24.0547	24.1613	24.169	24.4455	22.5305	21.8469	21.8711	22.1136	22.1312
131	SYNJ1|O43426	1452.13	4.85442e-15	0.00617155	3.16237e-06	1.81164e-06	-0.4878	-6.16015	-5.67235	cyan	M14 Protein Folding	27.6125	27.63	27.735	27.6301	27.7285	27.1604	27.1181	27.2298	27.073	27.3159	21.2317	21.5645	21.6475	21.1384	21.9532
132	AKR7A2|O43488	147.363	3.58573e-09	6.44307e-06	0.000331735	3.98029e-06	-1.98849	-4.0712	-2.08271	greenyellow	M11 Cell-ECM Interaction	28.4922	28.6481	28.4797	28.6099	28.5841	26.3345	26.5866	26.6109	26.7902	26.5494	25.07	25.0824	23.7011	24.003	24.6015
133	EPB41L2|O43491	37.2813	7.09747e-06	0.0282224	5.5199e-06	0.000358565	-0.190918	-0.543412	-0.352494	tan	M12 Cytoskeleton	29.5728	29.6753	29.7503	29.7103	29.6483	29.6127	29.4985	29.556	29.2973	29.438	29.1506	29.2205	29.0747	28.9714	29.2228
134	LAMTOR5|O43504	1.11621	0.359265	0.890343	0.342697	0.590735	0.0944105	0.299069	0.204658	lightcyan	M16 RNA Binding	25.5351	24.8713	25.3744	24.9592	24.7333	25.524	25.1385	25.1173	25.0054	25.1602	24.7829	25.2527	25.8058	25.4913	25.6361
135	SYT7|O43581	171.679	1.48282e-09	5.83405e-07	0.000104744	1.45497e-07	4.99676	1.73151	-3.26525	turquoise	M1 Synapse/Neuron	20.8833	20.7573	20.9315	21.7158	20.9348	25.7458	26.1821	25.9225	26.136	26.2202	22.675	22.4853	23.4873	21.9636	23.2691
136	DENR|O43583	24.4751	5.82421e-05	0.000193461	0.000127041	0.958627	-3.01765	-3.15913	-0.14148	turquoise	M1 Synapse/Neuron	25.6531	25.5623	25.7309	25.0047	25.0748	21.0023	23.9657	22.0879	23.5027	21.3791	21.9558	22.631	22.4803	21.7327	22.4304
137	DNPH1|O43598	179.437	1.14744e-09	3.50137e-05	7.92373e-09	0.204715	-4.86284	-4.34944	0.5134	black	M7 MAPK/Metabolism	26.3282	26.6154	26.5693	26.5866	26.4741	20.8802	22.0873	21.8055	21.4697	22.0167	22.6564	22.4685	22.6369	21.5193	21.5453
138	TIMM44|O43615	36.2018	8.25891e-06	5.54406e-06	0.00396462	0.00223174	2.89534	1.39155	-1.50379	blue	M2 Mitochondria	21.6394	21.7837	21.7456	20.5748	21.0315	24.4094	24.1652	24.324	24.1219	24.2312	22.1663	22.6265	23.5804	21.8941	23.4654
139	TRAPPC3|O43617	1.66726	0.229649	0.684942	0.601547	0.203425	0.496255	-0.578428	-1.07468	cyan	M14 Protein Folding	23.4838	23.3999	23.6455	21.3347	23.5323	23.7479	24.3068	24.1141	23.9788	21.7299	23.3197	21.8793	21.8963	23.273	22.1358
140	CHMP2A|O43633	2.78303	0.101635	0.117871	0.959245	0.183381	-1.64823	-0.20935	1.43888	skyblue3	M37 Endosome	25.2417	25.1311	25.231	25.3394	25.108	20.9495	25.3488	21.714	24.865	24.9327	24.633	25.3934	24.9591	24.903	25.116
141	NDUFB5|O43674	8.90904	0.00424824	0.0047384	0.0196004	0.71357	3.08956	2.47428	-0.615281	blue	M2 Mitochondria	21.5994	25.2543	25.2763	20.729	22.2244	26.2037	26.0816	26.0815	26.1178	26.0465	25.4802	25.4437	25.4303	25.5686	25.5321
142	NDUFB3|O43676	1.09947	0.364378	0.372408	0.96026	0.516755	1.13589	0.220698	-0.915189	blue	M2 Mitochondria	26.2293	26.459	21.4025	26.3629	26.3577	26.5842	26.6158	26.5131	26.4465	26.3314	25.4372	25.4173	25.8228	25.6838	25.5539
143	NDUFC1|O43677	617.022	7.9779e-13	1.3251e-08	2.56248e-06	1.63259e-05	4.72282	3.64434	-1.07848	blue	M2 Mitochondria	21.476	20.9968	21.468	21.7578	21.6151	26.3118	26.375	26.0557	25.8384	26.3469	24.9883	25.0682	25.2928	25.1274	25.0587
144	NDUFA2|O43678	658.024	5.44257e-13	8.20096e-06	2.00672e-06	0.000404343	6.49551	5.4486	-1.0469	blue	M2 Mitochondria	21.6376	20.9096	20.8933	20.9691	21.8816	27.6225	27.8462	27.7299	27.6949	27.8754	26.6775	26.9969	26.3817	26.7193	26.759
145	ASNA1|O43681	41.3194	4.15595e-06	2.52254e-05	0.593802	6.95242e-06	0.616824	-0.0837451	-0.700569	pink	M8 Protein Transport	24.9354	25.0839	24.9657	24.9232	25.1687	25.5471	25.6572	25.6589	25.5296	25.7684	25.1339	25.0359	24.9471	24.6578	24.8836
146	BUB3|O43684	36.4939	7.9241e-06	0.00630277	5.40113e-06	0.00137451	0.895541	1.99595	1.10041	royalblue	M20 RNA Splicing	20.4882	21.7239	20.9907	20.8817	20.9862	22.1795	21.8067	21.9444	21.8482	21.7696	23.6146	22.763	22.7049	22.6561	23.3119
147	ACTN4|O43707	18959.2	1.00267e-21	7.52706e-11	3.46579e-15	9.01667e-14	1.16826	3.89641	2.72815	saddlebrown	M29 Glycosylation/ER	26.5929	26.6431	26.5686	26.6037	26.5517	27.7153	27.777	27.7735	27.7533	27.7823	30.4518	30.4925	30.4703	30.4841	30.5434
148	GSTZ1|O43708	67.2012	3.03248e-07	0.0292474	2.93917e-07	7.90309e-06	-0.82722	-3.11664	-2.28942	grey	not strongly coexpressed in brain	25.6925	25.825	25.7188	25.9184	25.2405	24.8503	24.086	25.1704	25.0055	25.1468	22.6369	23.3233	22.6082	22.4967	21.7469
149	AP1G1|O43747	66.378	3.2454e-07	1.64808e-05	0.00878403	2.67134e-07	1.4667	-0.698239	-2.16494	pink	M8 Protein Transport	23.7674	23.8778	23.8402	23.5903	23.9019	25.1995	25.2882	25.3185	24.9612	25.5438	23.6036	23.268	23.3993	22.6664	22.5491
150	STX6|O43752	0.779486	0.480537	0.4493	0.827752	0.791739	1.06911	0.505821	-0.563294	lightyellow	M19 Axonogenesis	20.6436	21.4462	21.8473	21.3539	23.5263	21.3232	21.8167	24.9705	20.9009	25.1515	21.9458	22.0951	22.5884	22.6204	22.0966
151	SYNGR1|O43759	427.387	7.0413e-12	1.61736e-05	2.84441e-06	1.42157e-06	5.51859	3.65958	-1.85901	turquoise	M1 Synapse/Neuron	21.6799	20.8714	20.9451	21.4195	21.8336	26.9265	26.8723	26.9194	26.7401	26.8842	24.958	25.2183	24.7087	24.7678	25.3947
152	SYNGR2|O43760	167.687	1.6994e-09	1.10518e-08	3.46174e-09	0.263829	3.3836	3.75637	0.372773	brown	M3 Oligo/Myelination	20.8854	20.9689	21.6164	20.8434	21.977	24.7352	24.5091	24.6233	24.6631	24.6783	24.7243	24.965	24.9103	25.6028	24.8704
153	SYNGR3|O43761	34.8383	1.00577e-05	8.98145e-06	0.00025337	0.0828174	5.01246	3.54487	-1.46759	turquoise	M1 Synapse/Neuron	20.7974	21.557	21.7989	24.3113	24.318	27.4079	27.4926	27.3737	27.3402	28.2303	26.1652	26.0799	26.1454	25.9646	26.1518
154	SGTA|O43765	367.044	1.73121e-11	5.66823e-07	2.91321e-06	4.14909e-09	-1.7188	-4.38493	-2.66613	cyan	M14 Protein Folding	26.8032	27.2126	26.347	26.5087	26.4553	24.965	24.5701	25.0245	24.9359	25.237	22.4958	22.1102	22.2868	22.2629	22.2462
155	ENSA|O43768	475.347	3.7511e-12	3.88497e-07	3.83749e-05	7.40501e-05	-1.89306	-5.28036	-3.3873	darkgreen	M22 Post-Synaptic Density	27.3541	27.3613	27.3456	27.3422	27.3648	25.4387	25.2656	25.4028	25.6316	25.5641	22.4891	22.5776	21.8862	21.9191	21.4944
156	NARS1|O43776	78.6975	1.26381e-07	0.000207914	8.28757e-08	6.32612e-05	-1.90745	-4.07478	-2.16733	grey40	not in brain network	26.9048	27.2693	27.1127	26.9491	27.4225	25.3717	24.7535	25.3255	25.2578	25.4126	22.974	22.4955	24.4891	22.7204	22.6055
157	MYO1B|O43795	91.1098	5.56327e-08	0.192051	8.49642e-08	5.06626e-07	1.05947	7.11873	6.05925	purple	M10 Ambiguous	21.2029	20.6444	20.9071	20.6887	21.2616	21.3122	21.553	21.2063	24.408	21.5226	27.2464	28.3575	27.3391	28.559	28.7964
158	NUDT21|O43809	10.2054	0.00257598	0.0316965	0.316827	0.0021339	-1.2095	0.628241	1.83774	salmon	M13 RNA Splicing	24.6577	24.8002	25.4376	24.7774	24.6256	21.9641	24.3578	24.3532	24.1002	23.4757	25.1316	25.1232	25.3861	25.9694	25.8294
159	LANCL1|O43813	164.483	1.90027e-09	0.0490072	2.02147e-08	1.60468e-08	0.181268	-0.960412	-1.14168	brown	M3 Oligo/Myelination	27.9585	27.9971	28.0756	27.7797	27.6929	28.1021	28.0058	28.0709	28.0566	28.1748	26.9041	26.8399	26.9589	27.0307	26.9682
160	IDH3B|O43837	228.363	2.81559e-10	5.05152e-05	0.000144386	1.37774e-08	2.08431	0.61235	-1.47196	blue	M2 Mitochondria	25.6592	25.9319	25.4603	25.4236	25.3578	27.6942	27.6345	27.6309	27.5742	27.7205	25.9758	26.1281	26.2307	26.3244	26.2354
161	CALU|O43852	81.4968	1.03981e-07	5.6862e-05	6.79439e-08	0.000165686	2.68658	5.08396	2.39738	saddlebrown	M29 Glycosylation/ER	22.3275	22.0698	21.8658	20.8353	19.724	24.071	24.0383	23.9859	24.0604	24.0997	26.4006	26.6427	26.4778	26.2005	26.5206
162	AHCYL1|O43865	929.289	6.96999e-14	1.14605e-08	5.98384e-06	1.33639e-05	-0.882819	-2.51363	-1.63081	green	M5 Post-Synaptic Density	28.0387	28.0725	28.0391	28.098	28.0686	27.2324	27.1193	27.2183	27.1424	27.1903	25.596	25.6147	25.6778	25.5745	25.2857
163	NDUFS5|O43920	1529.97	3.55312e-15	2.88248e-06	6.41158e-06	0.00132057	6.30129	5.70686	-0.594427	blue	M2 Mitochondria	21.6195	21.8256	21.3081	20.9411	21.3465	27.7964	27.722	27.6256	27.6724	27.7306	27.086	27.1094	27.0659	27.1428	27.1709
164	TIMM8A|O60220	42.8911	3.41608e-06	2.47148e-06	0.000315083	0.00967809	3.47138	2.11649	-1.35489	blue	M2 Mitochondria	23.6072	20.9232	22.0051	21.5306	22.0382	25.632	25.2215	25.7028	25.3266	25.5783	24.0573	24.0864	23.9849	24.4732	24.085
165	PPP1R12B|O60237	509.722	2.47977e-12	0.838282	5.61912e-07	1.32833e-07	0.0760875	3.72819	3.65211	lightgreen	M18 RNA Splicing	21.273	21.5946	21.8627	21.7999	21.897	21.6758	21.6187	21.6162	22.1568	21.7401	25.5214	25.2669	25.3965	25.5564	25.327
166	PRPSAP2|O60256	46.39	2.25642e-06	0.0143753	1.73662e-06	0.000139026	-1.20451	-3.39927	-2.19476	skyblue3	M37 Endosome	27.1066	26.3925	26.8847	26.3613	27.1139	25.5646	25.7416	25.7976	25.5734	25.1594	22.2188	22.7072	23.7107	23.9506	24.2755
167	GNG7|O60262	707.278	3.54286e-13	1.25438e-05	3.37731e-06	3.25099e-07	7.59253	5.29666	-2.29587	brown	M3 Oligo/Myelination	21.3392	21.7772	21.1167	21.9825	20.7143	28.9264	28.9416	28.9761	29.0275	29.0208	26.2693	26.9277	26.7321	26.7046	26.7795
168	KIAA0513|O60268	360.28	1.9321e-11	0.0114511	3.49822e-06	6.44348e-05	-0.503835	-3.5771	-3.07326	turquoise	M1 Synapse/Neuron	26.8586	26.5159	26.8872	26.5624	26.639	26.1347	26.1903	26.0951	26.2625	26.2613	23.3549	22.8912	23.458	22.6232	23.2504
169	KIF5C|O60282	68.9541	2.63108e-07	0.124032	3.3144e-07	3.32917e-06	-0.444182	-2.3018	-1.85762	green	M5 Post-Synaptic Density	27.2015	27.2708	27.4494	27.2725	27.4643	26.899	26.884	26.7405	26.8362	27.078	25.2962	25.1196	25.2622	25.3973	24.0743
170	OPA1|O60313	91.0494	5.58405e-08	8.16373e-08	5.52596e-07	0.156882	7.58932	6.38586	-1.20347	turquoise	M1 Synapse/Neuron	20.8572	19.8708	18.4187	17.635	21.4957	27.381	26.7268	27.3995	27.2972	27.4194	25.9492	26.0173	26.1942	26.2443	25.8018
171	PIP5K1C|O60331	748.575	2.5275e-13	3.25158e-06	1.99421e-07	7.66495e-08	5.14771	3.43697	-1.71074	turquoise	M1 Synapse/Neuron	21.451	21.2863	21.4584	20.8953	20.8673	26.3222	26.257	26.4014	26.3157	26.4004	24.8532	24.7221	24.2627	24.6764	24.6287
172	SNX3|O60493	22.3341	9.01677e-05	6.86518e-05	0.00354605	0.0718793	1.04479	0.656132	-0.388655	sienna3	M35 Ambiguous	24.9386	25.2281	25.2189	25.9823	25.0696	26.2317	26.2933	26.411	26.3584	26.3671	25.7677	25.9133	25.8895	26.0579	26.0898
173	OGA|O60502	334.49	2.99421e-11	9.03254e-06	4.71669e-05	8.58718e-05	-0.900312	-2.81021	-1.90989	grey40	not in brain network	24.9987	24.9914	25.0517	24.9621	24.9194	24.1739	23.9548	24.1792	24.1165	23.9974	22.3196	22.2733	22.4382	22.1307	21.7106
174	SORBS3|O60504	314.881	4.27409e-11	0.501496	6.96373e-05	1.03293e-05	0.287203	5.54924	5.26204	tan	M12 Cytoskeleton	21.7223	21.9834	20.8253	21.5683	20.6766	21.5824	21.9877	21.9877	21.1166	21.5377	26.9131	26.9684	26.9162	26.8053	26.9192
175	SYNCRIP|O60506	119.267	1.20749e-08	5.23366e-05	4.903e-06	7.98552e-09	-0.669432	0.847271	1.5167	orangered4	M39 Translation Initiation	24.7103	24.6738	24.8351	24.5409	24.8356	24.1106	24.0197	24.336	24.055	23.7272	25.5261	25.6143	25.4298	25.5668	25.695
176	GMDS|O60547	57.1285	7.37145e-07	7.35117e-07	1.63642e-05	0.0527768	-1.56094	-1.16089	0.400054	yellow	M4 Synapse/Neuron	23.6293	23.4091	23.3823	23.4828	23.7678	21.6861	22.1446	22.1456	21.9755	21.9149	22.4078	21.869	22.266	22.6036	22.7204
177	SNAP91|O60641	5011.07	2.92554e-18	3.84504e-05	3.40089e-09	3.83277e-09	0.212509	-2.51154	-2.72405	turquoise	M1 Synapse/Neuron	28.2909	28.2907	28.2806	28.2812	28.3584	28.5144	28.5233	28.4967	28.4741	28.556	25.751	25.8374	25.7029	25.8786	25.7742
178	PLIN3|O60664	125.813	8.89512e-09	1.57142e-08	6.54862e-08	0.241007	-6.98848	-6.16441	0.824064	greenyellow	M11 Cell-ECM Interaction	27.2304	27.108	27.2708	27.1942	27.3693	20.3466	19.659	20.9588	20.0612	20.2048	20.4638	19.5463	22.3556	22.3053	20.6797
179	SLC16A7|O60669	40.6505	4.52656e-06	3.0307e-06	0.00287799	0.00128644	3.00421	1.42387	-1.58034	blue	M2 Mitochondria	20.8111	21.841	20.6331	21.7513	21.4516	24.2265	24.3867	24.5746	24.139	24.1825	21.6773	22.426	22.8057	23.2286	23.47
180	KPNA1|P52294	147.285	3.59677e-09	1.62249e-07	3.30397e-09	0.00101144	3.13351	4.42975	1.29624	lightyellow	M19 Axonogenesis	21.489	20.8816	21.414	21.2592	21.516	23.4918	25.0158	24.2504	24.6471	24.8223	26.036	25.658	25.2412	25.8834	25.8899
181	CTNND1|O60716	20.5728	0.000132519	0.00356716	0.000106536	0.118734	2.17909	3.31488	1.13579	green	M5 Post-Synaptic Density	21.6734	21.4366	21.4789	21.958	24.7581	24.4702	24.398	24.5704	24.0814	24.6805	25.3951	25.4568	25.6121	25.8159	25.5996
182	EIF1|P41567	312.953	4.43142e-11	2.12971e-06	1.04719e-08	0.0881257	-4.5599	-4.09063	0.46927	saddlebrown	M29 Glycosylation/ER	25.6688	26.2154	26.0862	25.9799	26.2416	21.4826	21.0641	21.058	21.7125	22.0753	22.09	22.2523	21.6134	21.909	21.8742
183	SNX2|O60749	16.909	0.000322755	0.00214502	0.000387487	0.572763	-2.64301	-3.25619	-0.613183	steelblue	M30 Proteasome	27.0427	26.8923	27.2901	26.1126	26.3418	22.8528	25.2589	25.083	25.0795	22.1902	22.709	23.6396	23.1952	23.7251	24.1296
184	USO1|O60763	29.8925	2.18216e-05	0.0035118	1.48872e-05	0.0100202	-1.54561	-2.8716	-1.32599	ivory	M43 Ribonucleoprotein Binding	25.7189	25.8733	25.7432	25.9823	25.2321	24.3572	24.4228	23.1533	24.4279	24.4605	22.3022	23.4259	21.7026	23.2758	23.4852
185	TOM1|O60784	217.786	3.71457e-10	3.35015e-05	1.67432e-07	3.80326e-08	-1.13664	-3.28052	-2.14388	grey	not strongly coexpressed in brain	25.2579	25.6926	25.5873	25.9851	25.8551	24.485	24.422	24.9755	24.4097	24.4026	22.4986	22.3427	22.0327	22.4551	22.6463
186	H2BC4; H2BC6; H2BC7; H2BC8; H2BC10|P62807	1914.38	9.30214e-16	8.54779e-06	1.32476e-06	9.92014e-11	7.99145	11.4554	3.46397	grey40	not in brain network	21.1777	20.8034	20.5962	21.8153	20.64	29.0244	28.9466	28.9569	29.1031	28.9587	32.4124	32.4968	32.5875	32.3318	32.4811
187	PFKFB2|O60825	121.368	1.09281e-08	2.87053e-07	1.10254e-08	0.00709741	-3.10781	-4.14978	-1.04197	grey	not strongly coexpressed in brain	27.0003	26.2294	26.1541	26.3604	26.0579	23.1164	22.7848	22.8887	23.2968	24.1763	22.2418	21.5938	22.4479	22.2847	22.4848
188	GAS7|O60861	72.1277	2.05153e-07	0.00305522	1.72117e-05	1.5561e-07	1.27408	-2.28938	-3.56345	purple	M10 Ambiguous	25.0879	24.9792	25.1821	25.1716	25.0424	26.6016	26.1762	26.4082	26.2598	26.3877	22.2642	21.8979	23.7878	22.5903	23.476
189	EDF1|O60869	56.0064	8.20899e-07	0.000125104	5.73161e-07	0.00262476	-2.08731	-3.54247	-1.45517	royalblue	M20 RNA Splicing	25.7511	26.2259	25.497	26.1361	25.5008	23.9342	23.5481	24.0453	23.629	23.5177	22.8001	22.0169	23.4401	21.5654	21.5761
190	DNAJA2|O60884	638.686	6.49858e-13	2.70701e-05	3.01861e-05	0.367369	5.61228	5.36233	-0.249949	cyan	M14 Protein Folding	21.8816	20.6112	21.3859	21.0276	21.4237	26.9682	26.791	26.8641	26.8534	26.9147	26.6337	26.6447	26.5425	26.5798	26.7409
191	CUTA|O60888	202.97	5.60279e-10	7.7079e-07	5.97249e-07	0.83545	-4.23295	-4.09553	0.137422	grey	not strongly coexpressed in brain	25.7484	26.7162	26.4481	26.3885	26.7082	21.8618	22.2886	22.2905	22.7694	21.6343	21.8938	22.4358	22.187	22.3734	22.6418
192	PFDN1|O60925	81.1751	1.06305e-07	1.17281e-07	1.97126e-06	0.0418332	-4.07682	-3.14814	0.928681	cyan	M14 Protein Folding	25.4191	25.651	25.1661	25.68	25.7938	22.023	21.2743	21.2696	21.7883	20.9708	22.6575	22.1725	23.6008	21.6392	21.8994
193	SCN2B|O60939	2655.11	1.3138e-16	2.32023e-08	5.1641e-10	4.42685e-06	5.41312	3.58985	-1.82327	saddlebrown	M29 Glycosylation/ER	21.7379	21.3923	21.5617	21.4099	21.5982	26.9432	26.8867	27.0217	26.9493	26.9647	25.2246	25.0805	25.326	25.034	24.9842
194	SRGAP2|O75044	8.5823	0.00485234	0.0114549	0.981485	0.00823455	0.920027	-0.0485434	-0.968571	green	M5 Post-Synaptic Density	23.038	22.8747	23.4413	22.8677	23.5017	24.4593	23.954	24.2762	23.7994	23.8347	23.4233	23.2922	23.3971	22.054	23.3141
195	DNAJC6|O75061	79.1051	1.22793e-07	4.01982e-06	0.0130668	1.1336e-07	1.75339	-0.683286	-2.43667	green	M5 Post-Synaptic Density	25.3181	25.4197	25.7373	24.9366	25.3905	27.0445	27.2558	27.0233	27.0575	27.1879	25.0085	24.8585	23.9059	24.6365	24.9763
196	ADAM23|O75077	196.748	6.71683e-10	2.66843e-07	3.79233e-07	3.59512e-06	4.61903	2.55049	-2.06854	paleturquoise	M31 Axon Node/Ion Channel	21.6796	21.4571	20.7472	20.7752	21.3219	25.2276	26.0843	26.0459	25.8573	25.8609	23.5724	23.9619	23.4179	24.2335	23.5477
197	WDR1|O75083	839.23	1.27955e-13	1.11037e-12	7.44129e-06	0.997459	-1.21545	-1.21778	-0.00232943	midnightblue	M15 Ambiguous	28.5482	28.5814	28.6019	28.6012	28.5821	27.3597	27.3915	27.3692	27.3335	27.3836	27.2659	27.2967	27.484	27.4168	27.3624
198	ATP9A|O75110	30.9146	1.84382e-05	1.33815e-05	0.0013341	0.0237223	3.34453	2.02197	-1.32256	yellow	M4 Synapse/Neuron	21.3295	20.5743	20.8396	20.5826	21.4712	24.5079	24.1693	24.4177	24.0734	24.3515	23.3761	21.8157	21.8333	23.9587	23.9232
199	LDB3|O75112	317.738	4.05274e-11	0.0402804	4.51976e-06	6.72684e-05	0.653969	5.41221	4.75824	brown	M3 Oligo/Myelination	20.6901	21.3641	20.694	21.3655	20.737	20.9127	21.8554	21.8545	21.2753	22.2225	26.4809	26.428	26.2384	26.3461	26.4183
200	ROCK2|O75116	44.1855	2.92036e-06	0.964723	7.46175e-06	1.02968e-05	-0.0287219	-0.928738	-0.900016	green	M5 Post-Synaptic Density	25.0584	25.4047	25.4012	25.4976	25.7009	25.4224	25.2745	25.3479	25.3414	25.533	24.3244	24.6012	24.3263	24.4421	24.7252
201	CLASP2|O75122	154.922	2.68669e-09	0.0182564	4.0068e-08	3.50459e-09	0.415363	-1.7176	-2.13296	saddlebrown	M29 Glycosylation/ER	25.2566	25.2921	25.3265	25.2196	25.2405	25.6918	25.7293	25.5508	25.7087	25.7316	23.7119	23.3695	23.0618	23.659	23.9453
202	CPNE3|O75131	12.5181	0.001157	0.00118812	0.00860539	0.511247	2.82366	2.15358	-0.67008	greenyellow	M11 Cell-ECM Interaction	20.496	24.1823	21.701	21.4305	21.7365	25.0441	24.6709	24.8532	24.6335	24.4629	24.4466	22.5987	24.5955	24.1885	24.485
203	PPFIA3|O75145	69.6843	2.48242e-07	1.63902e-07	0.000107934	0.000374064	3.21847	1.71953	-1.49894	turquoise	M1 Synapse/Neuron	22.3462	22.2914	21.6657	22.636	21.7015	25.1139	25.8667	25.309	25.0301	25.4134	23.7605	24.7001	23.7418	23.2817	23.7543
204	HIP1R|O75146	46.0477	2.34691e-06	0.672333	1.27229e-05	4.34174e-06	0.121954	-1.10798	-1.22993	greenyellow	M11 Cell-ECM Interaction	23.7234	23.8702	23.822	24.0249	23.7378	24.397	23.5137	23.9156	24.0653	23.8965	22.4768	22.93	22.8357	22.783	22.613
205	DNAJB6|O75190	6.2175	0.0140286	0.0954699	0.0119956	0.490215	1.34246	2.02947	0.687013	midnightblue	M15 Ambiguous	21.3502	21.173	21.9257	21.3372	21.9594	24.2125	24.1111	21.4254	20.994	23.7148	23.5747	23.6816	23.5345	23.3613	23.7409
206	COQ9|O75208	12.3434	0.00122471	0.00117284	0.435771	0.0108496	2.92141	0.775654	-2.14575	blue	M2 Mitochondria	21.2562	21.419	21.9413	21.5135	21.975	25.4423	25.2344	21.6566	25.2161	25.1628	22.073	22.685	22.4257	22.2065	22.5932
207	GGCT|O75223	147.737	3.53378e-09	3.34667e-05	8.29293e-06	1.01322e-06	-2.06928	-4.97182	-2.90254	turquoise	M1 Synapse/Neuron	27.0059	27.6721	27.1142	26.9564	26.8704	24.6744	24.8819	25.4604	25.5459	24.71	23.0969	21.9994	21.5158	21.8567	22.2909
208	NDUFS7|O75251	2.49593	0.124063	0.139144	0.953396	0.220667	1.70491	0.243372	-1.46154	blue	M2 Mitochondria	26.2362	25.9147	26.2888	26.0516	21.1557	26.9208	26.8697	26.7561	26.7906	26.8344	25.3433	24.7554	25.423	25.8042	25.5381
209	NDUFS2|O75306	168.04	1.67885e-09	3.70262e-09	9.69229e-09	0.385224	6.57689	6.03057	-0.54632	blue	M2 Mitochondria	22.4913	22.7085	21.1159	20.6206	20.8964	27.7683	27.7356	28.7198	28.6805	27.8129	27.5168	27.6041	27.6353	27.5668	27.6625
210	NIPSNAP2|O75323	478.511	3.60649e-12	3.2192e-09	3.2755e-05	1.08242e-06	1.16299	0.28005	-0.882944	grey40	not in brain network	26.6719	26.6914	26.7189	26.618	26.6605	27.7794	27.827	27.8287	27.8171	27.9236	26.9848	27.0592	26.8338	26.9766	26.9066
211	SEMA7A|O75326	11.6755	0.00152995	0.00110991	0.0587942	0.102063	-1.82807	-0.974988	0.853087	darkgrey	M24 Ubiquitination	23.5775	23.7601	23.5565	24.0197	21.8341	21.1288	21.4292	21.1494	21.8584	22.0417	22.7008	22.6431	22.0154	22.6243	21.8893
212	PPFIA2|O75334	0.259349	0.775769	0.99747	0.793222	0.829521	0.0625108	0.603825	0.541315	turquoise	M1 Synapse/Neuron	21.4339	25.7384	25.7023	25.6779	25.6621	25.6182	25.641	21.9977	25.4825	25.7879	25.2102	25.3465	25.9716	25.3183	25.3871
213	PDCD6|O75340	12.4711	0.00117475	0.00169651	0.00449301	0.843106	0.430051	0.377393	-0.0526573	pink	M8 Protein Transport	25.0729	25.1298	24.9933	24.9858	24.9151	25.153	25.2633	25.5965	25.5842	25.6502	25.5571	25.3165	25.3707	25.3754	25.3642
214	TBCA|O75347	140.726	4.67597e-09	3.24957e-09	1.57684e-06	3.29851e-05	-2.06803	-1.18579	0.882247	skyblue3	M37 Endosome	26.7807	26.9646	26.8767	26.6892	26.7518	24.8556	24.7685	24.8169	24.4353	24.8465	25.5918	25.5571	25.399	25.4976	26.0885
215	ATP6V1G1|O75348	66.7656	3.14304e-07	0.00271312	3.28688e-05	2.30395e-07	0.791604	-1.31165	-2.10325	turquoise	M1 Synapse/Neuron	23.5767	23.6624	23.6807	23.5754	23.7101	24.3672	24.7296	24.3266	24.4354	24.3046	21.8827	21.8044	22.6533	22.864	22.4426
216	BCAS1|O75363	766.571	2.1942e-13	0.000198412	2.35861e-08	4.86358e-07	-0.395721	-2.44656	-2.05084	brown	M3 Oligo/Myelination	27.396	27.6129	27.4623	27.4456	27.5873	27.1733	26.9886	27.1106	27.1299	27.123	24.9313	24.9982	25.0805	24.973	25.2881
217	MACROH2A1|O75367	236.051	2.31987e-10	0.740555	1.2897e-09	5.71505e-05	-0.277701	6.84374	7.12144	grey40	not in brain network	21.3915	20.6721	20.8546	20.8758	20.6255	20.2277	19.8277	21.3942	19.8017	21.7797	27.7764	27.3742	27.4581	28.0714	27.9582
218	SH3BGRL|O75368	36.4112	8.01721e-06	0.007687	5.51795e-06	0.00117318	-1.75963	-4.03111	-2.27148	greenyellow	M11 Cell-ECM Interaction	27.3654	28.6477	28.5214	28.7048	28.5481	26.5461	26.5029	26.7322	26.3908	26.8171	24.7781	25.0686	24.7272	24.7879	22.27
219	FLNB|O75369	34.5142	1.05503e-05	0.0208515	0.000736476	7.76214e-06	-3.03195	4.87155	7.9035	white	M27 Extracellular Matrix	22.4129	22.0954	21.6034	22.0656	21.7068	17.6164	21.6588	16.438	17.156	21.8552	26.9726	26.5662	26.7725	26.9564	26.9743
220	NDUFS6|O75380	760.665	2.29759e-13	1.93436e-05	2.72566e-05	0.00240722	7.10597	6.23652	-0.869452	blue	M2 Mitochondria	20.723	21.6793	21.7994	20.6436	21.0499	28.2848	28.3106	28.36	28.214	28.2556	27.4623	27.433	27.2718	27.4503	27.4603
221	TRIM3|O75382	130.229	7.29947e-09	6.91351e-09	2.50095e-07	0.00296587	3.48038	2.5318	-0.948584	midnightblue	M15 Ambiguous	20.5575	21.644	20.5817	21.6532	20.827	24.2783	24.6779	24.5377	24.53	24.6413	23.5994	23.9278	23.4524	23.425	23.5177
222	CS|O75390	1198.79	1.52562e-14	4.62564e-10	2.19868e-06	3.68853e-08	1.87934	0.377267	-1.50207	blue	M2 Mitochondria	27.4396	27.5149	27.4089	27.3193	27.4636	29.2192	29.3458	29.4056	29.3197	29.2527	27.7824	27.7563	27.8185	27.8617	27.8137
223	SEC22B|O75396	7.97137	0.00627298	0.0217175	0.00778097	0.837252	2.10095	2.48418	0.383229	black	M7 MAPK/Metabolism	24.2843	20.6372	24.5177	21.6178	24.2975	25.0803	25.0395	25.2186	25.1446	25.3763	25.373	25.3392	26.0054	25.4846	25.5732
224	MTX2|O75431	368.931	1.67958e-11	7.17959e-05	9.22494e-05	0.00294237	5.38972	4.48468	-0.905038	blue	M2 Mitochondria	21.5746	21.904	21.0092	20.6086	20.6921	26.5354	26.5941	26.6165	26.534	26.4571	25.6192	25.8023	25.4423	25.6693	25.6787
225	VPS26A|O75436	13.1707	0.000939885	0.992774	0.00193569	0.00235872	-0.0619315	-2.42966	-2.36773	midnightblue	M15 Ambiguous	25.3792	25.2363	25.257	25.6283	25.5353	25.1089	25.2627	25.1855	25.9075	25.262	24.8359	21.8376	21.8221	22.1889	24.2032
226	NDUFB1|O75438	284.816	7.71262e-11	2.01578e-05	0.0660913	4.33806e-06	4.93402	0.567418	-4.3666	blue	M2 Mitochondria	21.5389	21.9197	20.7847	21.8784	21.185	26.478	26.5321	26.3517	26.1755	26.4396	21.9151	21.5712	21.855	22.4427	22.3599
227	PSIP1|O75475	163.898	1.93991e-09	2.39994e-07	8.26089e-05	1.50573e-05	-1.59786	0.909031	2.50689	salmon	M13 RNA Splicing	25.7035	26.0262	25.9818	26.1802	26.0461	24.5221	24.5038	24.2612	23.9263	24.735	27.0674	26.9134	26.9942	26.8095	26.6984
228	NDUFS3|O75489	463.996	4.32856e-12	5.31247e-05	0.000103192	0.00619327	6.85545	5.91918	-0.936274	blue	M2 Mitochondria	20.5223	21.094	20.6487	21.8941	21.9088	28.0113	28.1155	28.1258	27.9778	28.1149	27.1841	27.0824	27.0872	27.1853	27.1248
229	SRSF10|O75494	6.58576	0.011739	0.94745	0.0165308	0.0290183	0.25846	2.70952	2.45106	royalblue	M20 RNA Splicing	21.8015	20.8327	21.1454	21.0666	22.025	21.7258	23.2746	20.9887	20.8304	21.344	24.8717	25.7772	25.7945	22.3596	21.6158
230	HSBP1|O75506	1.92158	0.188815	0.382599	0.181915	0.863466	-1.42228	-1.95855	-0.536269	steelblue	M30 Proteasome	25.1651	25.5399	25.1433	25.8819	25.7732	25.8151	21.1549	25.6872	21.5163	26.2186	24.1027	22.3633	24.62	24.5885	22.0362
231	CLDN11|O75508	1788.38	1.3977e-15	1.80851e-06	1.70151e-06	3.67482e-05	9.67803	8.43597	-1.24206	brown	M3 Oligo/Myelination	21.8173	21.7777	21.8746	20.8046	21.2979	31.3053	31.0853	31.1356	31.2355	31.2006	29.8657	30.0065	30.0778	29.7827	30.0193
232	ECI2|O75521	5.60099	0.0191398	0.439173	0.142798	0.0157135	0.835661	-1.35177	-2.18743	grey	not strongly coexpressed in brain	25.1672	25.0784	25.7117	25.7686	25.7014	26.948	26.0969	25.8487	25.7824	26.9296	22.4279	25.5653	25.4524	25.032	22.1908
233	KHDRBS3|O75525	465.601	4.2409e-12	0.0462388	8.77726e-07	7.62141e-09	0.447539	4.56715	4.11961	salmon	M13 RNA Splicing	21.1228	20.9874	21.2591	21.1443	21.8835	22.0271	21.5242	21.7902	21.8139	21.4793	25.9767	25.9601	25.9486	25.5754	25.772
234	BANF1|O75531	57.5326	7.09459e-07	0.3999	5.29059e-06	1.1297e-06	-0.754938	4.80467	5.55961	grey	not strongly coexpressed in brain	20.7197	22.6948	20.6717	23.5219	23.5545	21.2879	20.9953	22.211	21.8303	21.0636	27.0562	26.955	26.9348	27.1499	27.0903
235	SF3B1|O75533	2.99121	0.0883077	0.0751577	0.588217	0.357635	1.66717	0.68802	-0.97915	salmon	M13 RNA Splicing	21.6739	25.5429	26.1355	26.1108	25.3387	26.6333	26.6309	26.5734	26.6388	26.6613	25.7368	25.4387	25.7725	25.5454	25.7485
236	CSDE1|O75534	18.6952	0.0002057	0.000148657	0.0106332	0.0609357	1.26362	0.733396	-0.530225	skyblue	M28 Ribosome/Translation	23.4153	24.2276	24.5505	23.5049	23.7582	25.2467	25.1315	25.1177	25.1857	25.093	24.7204	24.7466	24.3198	24.9962	24.3404
237	PRKRA|O75569	19.5206	0.000168873	0.00058183	0.000324017	0.929607	3.50731	3.7526	0.245291	darkgreen	M22 Post-Synaptic Density	20.444	20.7628	21.8491	20.5309	24.7646	25.1778	25.2612	24.9276	25.0618	25.4596	25.1515	25.3865	25.3544	25.6371	25.5851
238	SNRNP200|O75643	1303.19	9.26593e-15	0.00184797	8.54307e-07	6.22147e-08	0.671051	6.86196	6.19091	salmon	M13 RNA Splicing	20.8759	20.6268	21.3491	20.9596	21.3872	21.5238	21.6641	21.9701	21.4707	21.9251	27.8824	27.955	27.8457	28.0225	27.8027
239	TIPRL|O75663	25.9297	4.40289e-05	0.234805	4.43472e-05	0.000610763	-0.77754	-3.11139	-2.33385	turquoise	M1 Synapse/Neuron	25.8951	25.9299	25.5377	25.5597	26.0435	25.6284	25.5123	24.8923	24.6648	24.3805	21.9986	24.5302	22.376	22.6679	21.8363
240	PPM1B|O75688	58.7495	6.33126e-07	5.38656e-05	4.73317e-07	0.005214	-2.07349	-3.27623	-1.20274	steelblue	M30 Proteasome	25.5245	25.0904	25.4055	25.1548	25.6893	23.4664	21.9702	23.6578	23.4549	23.9477	22.1519	22.0803	21.9428	21.8782	22.4301
241	ADAP1|O75689	29.6632	2.26771e-05	0.0408702	1.72771e-05	0.00110925	-0.459072	-1.25591	-0.796842	cyan	M14 Protein Folding	26.3019	26.0754	26.1192	25.9242	26.4735	25.6316	25.4965	25.7855	25.5882	26.0972	25.2279	25.2655	24.9045	24.5558	24.6611
242	SLC25A12|O75746	724.052	3.08166e-13	2.19017e-05	4.4165e-05	0.000182027	7.05493	5.87232	-1.18261	yellowgreen	M36 Neurotransmitter Regulation	20.5118	21.853	21.1426	20.5982	21.1823	28.0964	28.1358	28.1526	28.0426	28.1351	26.9088	26.9154	26.9643	26.9976	26.8633
243	PALM|O75781	824.493	1.42197e-13	8.61797e-07	7.32288e-09	7.92354e-10	0.438339	-1.253	-1.69134	midnightblue	M15 Ambiguous	28.4905	28.5081	28.637	28.5423	28.4805	29.0317	28.9423	29.0299	28.8638	28.9824	27.2719	27.2088	27.2681	27.2463	27.3983
244	EIF3G|O75821	3.51287	0.0629562	0.195408	0.0594775	0.757666	-1.15528	-1.60364	-0.44836	grey	not strongly coexpressed in brain	24.41	24.4388	24.7428	24.4187	24.1707	24.1355	23.7767	23.8286	20.9212	23.7427	23.9626	22.2484	22.0956	23.9981	21.8582
245	EIF3J|O75822	115.45	1.45383e-08	3.06272e-05	9.39295e-09	1.03983e-05	-1.96949	-4.16296	-2.19347	grey	not strongly coexpressed in brain	26.8213	26.4038	26.8235	26.2428	26.2214	24.0591	24.2789	24.6941	24.9713	24.662	22.8895	21.4702	22.6206	22.6988	22.0188
246	CBR3|O75828	3020.73	6.06827e-17	1.86577e-06	8.25525e-12	3.68374e-08	2.00147	-3.35114	-5.35262	brown	M3 Oligo/Myelination	26.0739	26.1174	25.9524	26.0885	26.1505	28.0616	28.2043	28.0001	27.8549	28.2692	22.7966	22.7284	22.7415	22.6326	22.7279
247	PSMD10|O75832	976.977	5.17187e-14	5.09281e-09	2.84282e-10	0.000276313	-1.86346	-2.16514	-0.301679	greenyellow	M11 Cell-ECM Interaction	25.5589	25.476	25.5417	25.5892	25.3865	23.7601	23.6986	23.5367	23.5471	23.6926	23.336	23.2619	23.3907	23.4341	23.3039
248	IDH1|O75874	65.4584	3.50421e-07	2.24052e-06	6.27441e-07	0.494009	-4.48405	-5.04818	-0.564131	greenyellow	M11 Cell-ECM Interaction	26.8087	26.9099	26.5959	26.8893	27.1925	22.5927	22.8076	22.4871	22.5045	21.5841	22.588	22.7784	20.0255	21.1053	22.6583
249	RBBP9|O75884	439.581	5.9614e-12	2.10601e-06	2.07018e-06	0.00692592	-4.68582	-4.03946	0.646362	orange	M25 Sugar Metabolism	26.0031	26.0107	26.2343	25.9669	26.1985	21.872	21.6197	21.1772	21.2124	21.1031	22.3158	22.1961	22.2622	21.617	21.8251
250	ALDH1L1|O75891	160.482	2.19128e-09	3.62629e-05	0.000311591	4.67118e-07	-2.45538	-6.18464	-3.72926	tan	M12 Cytoskeleton	27.2796	27.3093	27.4592	27.3286	27.3648	24.7013	25.0741	24.6401	24.7968	25.2522	20.4959	20.3068	20.7639	22.3936	21.858
251	GABBR2|O75899	186.71	9.10914e-10	1.12687e-06	1.19524e-08	0.0174824	3.79411	3.1123	-0.681809	turquoise	M1 Synapse/Neuron	21.0134	21.9701	21.6393	21.0962	21.6752	25.4636	24.9943	25.6923	24.9585	25.2559	24.529	24.4445	24.3542	25.0092	24.6188
252	PAK3|O75914	557.511	1.45711e-12	9.09937e-06	1.17517e-09	1.09975e-07	-1.05443	-4.17553	-3.1211	turquoise	M1 Synapse/Neuron	25.8872	25.6418	26.0303	25.8813	25.6109	25.1086	24.495	24.8237	24.5528	24.7993	21.5568	21.5707	21.4909	21.9621	21.5933
253	ARL6IP5|O75915	229.553	2.73137e-10	0.000194456	1.14356e-07	0.164799	3.3235	3.69571	0.372211	skyblue3	M37 Endosome	23.4072	23.3468	23.1524	23.2666	23.116	26.1305	25.9459	26.973	27.0104	26.8467	26.9588	26.9927	26.9205	26.9086	26.987
254	DCTN3|O75935	54.325	9.68111e-07	0.955182	2.53027e-06	3.54579e-06	-0.0299264	-0.949464	-0.919538	cyan	M14 Protein Folding	27.1679	27.1885	27.2107	27.2861	27.322	27.3228	27.1697	27.0282	27.0691	27.4358	26.0692	26.542	26.3609	26.4029	26.0528
255	BBOX1|O75936	143.844	4.12168e-09	5.0826e-09	6.68358e-08	0.0170865	-3.66118	-2.91525	0.745933	greenyellow	M11 Cell-ECM Interaction	25.299	24.7842	25.0777	24.8401	25.0847	20.8421	21.1825	20.9365	21.9216	21.897	22.2649	21.6888	22.2104	21.965	22.3803
256	DNAJC8|O75937	65.4328	3.51174e-07	2.31855e-07	0.000156995	0.00044839	-3.13207	-1.65809	1.47398	royalblue	M20 RNA Splicing	25.0579	24.5456	24.3769	25.2148	24.6838	21.6036	21.2658	21.3636	21.2417	22.744	22.8824	23.3816	23.2475	22.9714	23.1057
257	ATP5PD|O75947	1654.07	2.22917e-15	3.21391e-06	3.42289e-06	0.00039847	7.52782	6.74297	-0.784853	grey40	not in brain network	21.7499	21.2373	21.0231	21.8273	21.0636	28.8775	28.876	28.9651	28.8531	28.9685	28.0121	28.2025	28.0852	28.1261	28.1901
258	FLOT1|O75955	333.801	3.03081e-11	0.000111139	0.000138684	0.0385687	5.07849	4.47407	-0.604416	midnightblue	M15 Ambiguous	21.8682	20.6498	20.9831	21.9447	21.0239	26.4205	26.3965	26.3788	26.3544	26.312	25.6707	25.8502	25.8798	25.6678	25.7715
259	ATP5MG|O75964	1427.99	5.36569e-15	5.07353e-07	6.67304e-07	0.0111353	6.92025	6.41381	-0.506439	grey40	not in brain network	21.1282	21.8275	21.786	21.2101	21.8208	28.5293	28.3271	28.4111	28.4526	28.6538	27.9983	28.0747	27.9685	27.7535	28.0468
260	MPDZ|O75970	2.58952	0.11617	0.723491	0.104204	0.341611	-0.66732	-1.92415	-1.25683	grey	not strongly coexpressed in brain	25.3456	25.5321	25.5735	25.2086	25.4053	25.3606	25.6272	25.4425	25.7596	21.5387	24.6164	24.6624	21.5905	22.1162	24.4589
261	GLRX3|O76003	3.03526	0.085756	0.206616	0.0865659	0.854958	-0.837705	-1.0856	-0.24789	orange	M25 Sugar Metabolism	25.3226	25.1833	25.4474	25.0882	24.9429	24.506	24.0831	24.4419	24.3184	24.4464	24.5606	25.0636	24.3836	24.6055	21.9431
262	NEBL|O76041	141.143	4.59693e-09	7.6242e-09	3.87834e-08	0.138911	-1.21181	-1.04997	0.161837	tan	M12 Cytoskeleton	26.2924	26.3049	26.0087	26.0704	26.3355	24.9039	25.0811	25.1007	24.9376	24.9294	25.2866	25.075	25.2287	25.1851	24.9866
263	SEC14L2|O76054	218.913	3.60426e-10	6.80751e-07	0.00012295	5.53656e-07	-2.37624	-4.79806	-2.42183	greenyellow	M11 Cell-ECM Interaction	26.3975	26.4441	26.5379	26.5508	26.3463	24.3811	24.0258	23.8961	23.9483	24.144	21.6548	20.6968	21.7076	22.2809	21.946
264	SNCG|O76070	6758.02	4.87169e-19	2.50648e-12	5.19616e-10	4.0354e-08	-2.06846	-4.52502	-2.45656	blue	M2 Mitochondria	30.4664	30.4287	30.4741	30.5099	30.3997	28.4137	28.3579	28.3848	28.3453	28.4349	26.0686	25.9198	25.9584	25.8325	25.8744
265	DDAH1|O94760	4079.73	1.00298e-17	1.04546e-07	2.84423e-11	2.91282e-07	-1.96958	-5.01931	-3.04973	cyan	M14 Protein Folding	31.9033	31.6895	31.7522	31.7789	31.695	29.8414	29.7924	29.7916	29.7412	29.8045	26.7553	26.8893	26.805	26.5632	26.7097
266	LY6H|O94772	321.668	3.76968e-11	4.54026e-05	8.19353e-09	1.26568e-06	5.88291	3.59504	-2.28787	pink	M8 Protein Transport	21.4367	22.7597	22.575	22.7861	22.8794	28.2698	28.3338	28.568	28.3267	28.3531	26.2701	26.2999	25.8525	26.059	25.9305
267	TPPP|O94811	6209.38	8.09284e-19	1.58657e-06	5.92285e-10	1.13501e-10	-1.201	-3.38111	-2.18011	cyan	M14 Protein Folding	30.9012	30.8986	30.9192	30.8886	30.9349	29.6432	29.7104	29.758	29.6398	29.7861	27.5222	27.5921	27.5462	27.4572	27.5192
268	KBTBD11|O94819	38.7979	5.7725e-06	0.342663	7.57668e-06	5.30111e-05	-0.727105	-4.10634	-3.37924	darkturquoise	M23 Ambiguous	27.204	27.2497	27.2008	27.2574	27.3652	26.5549	26.731	26.5739	26.5489	26.2328	23.9135	23.6837	23.74	20.7428	23.6654
269	TOMM70|O94826	244.847	1.87263e-10	2.248e-07	7.03825e-07	0.0281116	8.09638	6.91373	-1.18265	grey40	not in brain network	18.1475	18.79	19.1247	19.8443	19.641	27.351	27.346	27.3783	26.3553	27.5988	25.2364	26.5921	25.313	26.4167	26.5579
270	MYO1D|O94832	862.261	1.08895e-13	1.56335e-06	5.15565e-06	0.0521455	4.88077	4.53399	-0.346775	brown	M3 Oligo/Myelination	20.535	21.3273	20.612	20.6213	20.6556	25.7356	25.7764	25.5262	25.5124	25.6044	25.1482	25.2864	25.2701	25.3103	25.4061
271	NFASC|O94856	2183.31	4.23706e-16	2.43154e-07	4.70089e-07	6.23272e-11	1.20531	-0.756262	-1.96158	yellow	M4 Synapse/Neuron	27.8473	27.8399	27.8843	27.8785	27.8947	29.0243	29.0927	29.1173	28.999	29.138	27.0386	27.0959	27.1165	27.1386	27.1738
272	SORBS2|O94875	351.65	2.22925e-11	0.0992422	4.97834e-05	2.07727e-06	-1.03191	9.88587	10.9178	darkgreen	M22 Post-Synaptic Density	20.2262	20.2827	18.9517	20.2825	18.0134	18.8314	18.7701	17.3422	18.9878	18.6655	29.2775	29.6781	29.6034	29.2112	29.4158
273	SUN1|O94901	11.5609	0.00159084	0.0275374	0.00125915	0.227577	2.03595	3.2221	1.18615	salmon	M13 RNA Splicing	21.7241	21.0517	21.406	21.8017	21.4437	24.7782	24.5405	25.1259	22.0705	21.0919	24.5111	24.5392	24.8955	25.0317	24.5601
274	PLPBP|O94903	43.7135	3.09074e-06	3.20052e-05	3.9351e-06	0.268216	-2.94408	-3.61817	-0.674088	grey40	not in brain network	25.6053	25.7006	25.6735	26.6632	25.734	22.813	24.0878	23.3143	21.4908	22.9504	21.77	22.0605	22.4941	22.862	22.0992
275	ERLIN2|O94905	801.215	1.68644e-13	1.53025e-05	1.17622e-11	5.57012e-09	3.22706	5.38045	2.15339	brown	M3 Oligo/Myelination	21.2191	21.1208	21.3642	21.3004	21.4022	24.3535	24.3223	24.2355	24.5864	25.0443	26.5587	26.6619	26.508	26.7455	26.8348
276	ENDOD1|O94919	121.053	1.10918e-08	3.55447e-08	3.7699e-08	0.99733	2.10291	2.09207	-0.0108415	brown	M3 Oligo/Myelination	23.9932	24.2137	24.0162	23.8699	24.1434	25.9936	26.2932	26.0549	26.012	26.3972	26.336	26.6142	25.7271	25.8473	26.1721
277	GLS|O94925	441.473	5.81173e-12	4.3727e-05	0.000369516	6.6879e-08	4.15689	2.36373	-1.79316	blue	M2 Mitochondria	24.5794	25.0952	25.0758	24.3311	24.343	28.8384	28.8241	28.8838	28.7982	28.8645	26.9863	27.0981	26.995	27.0647	27.099
278	WDR47|O94967	54.8145	9.22286e-07	1.11183e-06	0.153085	1.19107e-05	3.43211	0.695276	-2.73683	turquoise	M1 Synapse/Neuron	22.3156	23.0872	22.3063	22.4367	22.6241	26.2333	25.2921	27.1094	25.5908	25.7049	23.1525	23.378	23.7596	23.5735	22.3827
279	AP2A2|O94973	688.242	4.16719e-13	3.48207e-08	0.936264	2.28537e-06	1.37043	-0.0148649	-1.38529	pink	M8 Protein Transport	25.9367	25.8787	25.7672	25.8959	25.8791	27.2077	27.2204	27.2566	27.2362	27.2889	25.8867	25.7346	25.99	25.8155	25.8566
280	SEC31A|O94979	47.5197	1.98529e-06	0.012053	1.51045e-06	0.000133522	1.61282	4.48086	2.86805	pink	M8 Protein Transport	26.9253	25.4983	24.7603	25.5114	25.5353	27.3826	27.1702	27.2161	27.1833	27.3424	30.54	30.5884	30.5754	28.3401	30.591
281	CLSTN1|O94985	7.60611	0.00735365	0.99087	0.0125727	0.0158533	-0.123656	-3.297	-3.17335	yellow	M4 Synapse/Neuron	29.619	29.4848	29.5262	29.851	29.8981	29.3377	29.459	29.5526	29.8806	29.531	27.9712	28.1	28.2808	25.276	22.2662
282	DIRAS1|O95057	393.443	1.14863e-11	7.81686e-08	2.54833e-05	2.2733e-05	4.10785	2.98679	-1.12106	blue	M2 Mitochondria	20.9408	21.6176	21.4936	21.0241	21.5306	25.4447	25.2088	25.8566	25.315	25.3208	24.4531	24.1843	24.3161	24.3004	24.2865
283	PRSS23|O95084	35.3786	9.29508e-06	0.99932	2.6118e-05	2.7395e-05	0.0150567	3.12898	3.11393	grey40	not in brain network	22.7845	23.1329	20.8686	21.0934	20.9103	21.4846	21.3678	22.0597	22.0475	21.9054	25.0248	24.8542	24.5304	25.0891	24.936
284	NDUFB6|O95139	820.168	1.46722e-13	1.21212e-05	9.6898e-06	1.15508e-05	4.48509	3.55897	-0.926119	blue	M2 Mitochondria	21.0106	21.0012	20.8369	21.5913	20.8789	25.547	25.6023	25.5392	25.5505	25.5053	24.7343	24.5878	24.6303	24.4875	24.6739
285	MFN2|O95140	26.7214	3.80118e-05	3.60401e-05	0.000648731	0.176917	4.09517	2.98575	-1.10942	blue	M2 Mitochondria	21.5122	20.9612	21.8966	20.9735	21.9305	25.6115	25.6206	25.4428	25.3696	25.7054	25.086	24.9946	21.7523	25.3221	25.0477
286	NDUFB4|O95168	417.558	8.08039e-12	2.76914e-06	3.94735e-07	2.56677e-05	6.72151	4.95725	-1.76426	blue	M2 Mitochondria	20.8898	21.7643	21.0631	20.9817	21.8511	27.8935	28.1332	28.1215	28.164	27.8455	26.7867	25.9502	25.8395	26.0393	26.7206
287	NDUFB8|O95169	466.106	4.21376e-12	4.06858e-05	5.03441e-05	0.000231988	5.90271	4.71684	-1.18587	blue	M2 Mitochondria	20.8495	20.59	21.8166	20.9334	21.667	26.9792	27.0918	27.0681	27.1491	27.0818	25.7222	25.975	25.9721	25.7484	26.023
288	NDUFA7|O95182	472.134	3.90492e-12	1.50444e-05	0.00011893	3.51925e-05	5.90265	4.48209	-1.42056	blue	M2 Mitochondria	21.6604	21.3842	21.6311	21.7384	22.744	27.7049	27.5436	27.9365	27.688	27.7983	26.3556	26.3086	26.3762	26.2508	26.2773
289	RTN3|O95197	335.48	2.94248e-11	6.41989e-07	1.32144e-06	5.58396e-09	1.86115	0.706877	-1.15427	darkgreen	M22 Post-Synaptic Density	28.0456	28.3268	28.181	28.427	28.2206	30.0637	30.1332	30.1459	29.9862	30.1779	29.0612	28.8909	29.0103	28.7801	28.9929
290	LETM1|O95202	247.202	1.77052e-10	0.000179947	3.73877e-09	0.00149262	5.30447	4.13778	-1.16669	turquoise	M1 Synapse/Neuron	20.4747	21.3425	21.8608	20.5613	21.895	26.4467	26.5612	26.5059	26.5696	26.5732	25.3281	25.4027	25.3793	25.3713	25.3417
291	SBF1|O95248	6.85162	0.0103553	0.0116565	0.79346	0.0376636	1.96865	0.369931	-1.59872	midnightblue	M15 Ambiguous	23.4762	23.3788	20.8458	21.3574	23.425	24.4466	24.372	24.0414	24.3475	25.119	23.0338	23.1743	23.3782	21.518	23.2284
292	VAPB|O95292	70.8907	2.25769e-07	7.52552e-07	0.995657	6.85404e-07	0.606707	-0.00525161	-0.611959	darkgreen	M22 Post-Synaptic Density	26.8319	26.8529	26.8101	26.6337	26.9647	27.4267	27.4065	27.4284	27.4586	27.4067	26.6872	26.8612	26.9695	26.7612	26.788
293	NDUFC2|O95298	1143.33	2.0241e-14	2.67456e-06	8.02575e-07	0.000273811	6.04363	5.26122	-0.782404	blue	M2 Mitochondria	21.2766	21.4718	20.6487	21.3155	20.8877	27.2528	27.1367	27.067	27.1248	27.2372	26.4389	26.3154	26.1976	26.3785	26.5761
294	NDUFA10|O95299	221.929	3.32747e-10	1.97412e-06	7.80308e-05	0.365646	5.13631	5.55089	0.414584	blue	M2 Mitochondria	21.2344	21.803	21.7394	21.8368	21.7662	26.815	26.8517	26.7824	26.7495	26.8627	27.5009	25.8649	27.579	27.6282	27.5613
295	CELF2|O95319	410.21	8.97492e-12	3.35109e-05	2.17231e-05	1.48135e-06	3.06174	4.65415	1.59241	green	M5 Post-Synaptic Density	21.365	21.8212	21.4046	21.4452	20.692	24.5395	24.2497	24.2034	24.4471	24.5971	25.9372	26.0646	25.9478	25.9306	26.1187
296	PGLS|O95336	119.887	1.17228e-08	1.61582e-07	1.49431e-08	0.0420455	-5.04512	-6.22663	-1.18151	greenyellow	M11 Cell-ECM Interaction	28.6133	27.8486	28.8217	28.274	28.721	24.6354	24.306	22.0876	22.9803	23.0437	22.5441	22.4824	21.675	22.2297	22.2142
297	ATG7|O95352	89.3634	6.2032e-08	0.00959614	5.75952e-08	2.03869e-06	-0.680851	-2.45488	-1.77403	darkmagenta	M34 Ambiguous	24.1157	24.1283	24.3142	24.0859	24.6888	23.1319	23.5624	23.5192	24.1157	23.5996	21.8141	21.734	22.301	21.6166	21.5929
298	IPO7|O95373	13.4678	0.00085704	0.213058	0.00069064	0.01559	-0.65936	-1.87994	-1.22058	pink	M8 Protein Transport	25.1809	25.2747	25.7312	25.3143	25.4962	24.546	24.6758	24.5994	24.7696	25.1098	24.1295	23.5721	21.8637	24.1808	23.8516
299	PGM3|O95394	114.774	1.50337e-08	9.66327e-08	2.87614e-08	0.373499	-4.1432	-4.6109	-0.467704	brown	M3 Oligo/Myelination	26.5432	26.6074	26.1848	26.3174	26.0318	22.8875	21.4742	21.0182	22.8859	22.7028	21.7379	21.6559	21.6852	21.7324	21.8188
300	AHSA1|O95433	16.8726	0.000325844	0.0512056	0.000230506	0.0212706	-1.46884	-3.21076	-1.74192	plum1	M38 Heat Shock/Folding	25.7269	26.4582	26.1014	26.035	26.1871	24.4952	24.7029	24.6739	24.5891	24.7032	22.4901	24.0035	21.9799	21.1703	24.8109
301	MPC2|O95563	916.25	7.58255e-14	5.27092e-07	7.7315e-08	0.00140634	5.01032	4.41098	-0.599332	blue	M2 Mitochondria	20.7339	20.8467	21.0297	20.8186	21.4423	26.1348	25.8855	25.9361	26.0668	25.8995	25.1945	25.5256	25.2259	25.5841	25.396
302	ACSL3|O95573	370.331	1.64243e-11	3.59953e-05	1.87479e-06	0.77739	4.17602	4.05663	-0.119385	turquoise	M1 Synapse/Neuron	20.7019	20.815	21.3142	20.7869	21.6398	25.0968	25.3097	25.254	25.2735	25.2038	25.508	25.0017	24.9211	24.9732	25.1369
303	ATP6V1G2|O95670	307.803	4.8861e-11	1.10867e-08	1.45943e-06	9.14141e-08	1.01541	-0.655034	-1.67045	turquoise	M1 Synapse/Neuron	27.6338	27.7065	27.8939	27.5789	27.6423	28.7288	28.7743	28.7105	28.575	28.744	27.0984	27.0536	27.0053	26.8561	27.1669
304	ASMTL|O95671	240.709	2.06917e-10	3.18769e-05	4.19628e-05	0.186517	-3.2798	-2.9694	0.310399	grey	not strongly coexpressed in brain	24.9081	24.9276	24.9758	24.8354	25.0252	21.8438	22.0593	21.3924	21.6963	21.2812	21.9237	21.838	21.7979	22.5104	21.7551
305	CDS2|O95674	207.721	4.89584e-10	8.70137e-09	5.96886e-05	0.00443656	3.121	3.94243	0.821425	darkturquoise	M23 Ambiguous	22.7188	22.6584	21.7453	22.3187	23.0388	25.613	25.5126	25.338	25.942	25.6794	26.3169	26.4193	26.28	26.568	26.6079
306	RAB3D|O95716	522.466	2.14193e-12	6.79468e-08	1.35524e-06	3.53484e-08	1.13641	-1.72254	-2.85895	midnightblue	M15 Ambiguous	28.3355	28.7034	28.5782	28.625	28.753	29.4618	29.8507	29.8117	29.7985	29.7543	26.7215	26.8805	26.8842	26.9391	26.957
307	CPNE6|O95741	889.69	9.03568e-14	2.42778e-09	0.944505	6.4604e-10	4.48053	-0.0397446	-4.52028	darkturquoise	M23 Ambiguous	21.772	21.8749	21.4394	21.5444	21.3525	26.2956	25.8858	26.1468	26.1857	25.8719	21.352	21.4507	21.5276	21.7766	21.6776
308	HSPA4L|O95757	60.074	5.60694e-07	0.991658	1.63303e-06	1.8756e-06	-0.0628619	-4.87037	-4.80751	blue	M2 Mitochondria	26.3558	25.3294	25.3644	25.4015	26.1754	25.8706	25.9821	24.9084	25.745	25.806	19.9179	20.5091	20.5048	20.328	23.0148
309	AP2A1|O95782	1991.99	7.33409e-16	1.9819e-07	1.7228e-08	2.04453e-10	1.87103	0.445809	-1.42522	pink	M8 Protein Transport	27.0674	27.1238	27.1081	27.1128	27.258	28.9807	28.9893	29.007	29.0074	29.0408	27.5884	27.5149	27.5915	27.6117	27.5926
310	CAVIN2|O95810	104.599	2.54918e-08	0.65923	1.28119e-07	5.7729e-08	-0.497163	6.77121	7.26837	grey40	not in brain network	21.6912	21.4545	21.2473	21.8492	21.7804	21.4836	21.3964	22.2058	18.463	21.9881	28.3351	28.4069	28.4129	28.3139	28.4099
311	BAG3|O95817	3.43707	0.0660518	0.665383	0.244064	0.058528	0.765949	-1.49027	-2.25621	tan	M12 Cytoskeleton	25.5398	21.7949	25.5483	26.0478	25.653	25.9458	25.4893	25.3611	25.9806	25.6369	21.6461	24.8051	24.4281	21.7001	24.5531
312	AIFM1|O95831	57.2234	7.30535e-07	5.51695e-07	5.71408e-05	0.00631552	3.97328	2.53463	-1.43865	blue	M2 Mitochondria	23.143	23.338	23.3789	23.0392	21.2862	26.9852	26.8766	25.9556	27.0936	27.1407	25.5938	25.594	25.172	25.3823	25.1163
313	NUDT14|O95848	10.7874	0.00208452	0.00173625	0.0264041	0.309077	-2.82605	-1.87425	0.951802	green	M5 Post-Synaptic Density	25.3183	25.158	25.0587	25.3454	25.2746	21.0474	21.6392	22.1832	23.7004	23.4546	24.0982	22.1932	21.82	24.3443	24.3281
314	BPNT1|O95861	34.1419	1.11511e-05	0.00014052	1.23918e-05	0.230998	-2.8031	-3.59928	-0.796182	black	M7 MAPK/Metabolism	26.6824	25.9657	26.0514	25.947	25.8506	22.9709	22.972	22.9328	23.3924	24.2134	21.5929	21.78	22.5898	24.2963	22.2417
315	DDAH2|O95865	33.2889	1.26849e-05	0.050337	1.02861e-05	0.00047316	-0.656232	-1.97338	-1.31715	greenyellow	M11 Cell-ECM Interaction	25.4036	25.6068	25.6053	25.4806	25.4526	25.2844	24.1539	25.063	24.4756	25.2907	24.1924	23.6889	23.4699	23.1569	23.1739
316	LGI1|O95970	269.686	1.06271e-10	7.24312e-05	1.14717e-07	3.42434e-07	4.67266	2.45144	-2.22122	paleturquoise	M31 Axon Node/Ion Channel	21.7359	21.8391	20.5878	21.583	21.6896	26.0417	26.1829	26.1659	26.2668	26.1415	24.1198	24.0481	23.7275	23.7377	24.0597
317	NUDT3|O95989	270.628	1.0412e-10	1.1314e-08	2.38769e-07	1.07687e-05	-3.12081	-4.7868	-1.66598	yellow	M4 Synapse/Neuron	26.4758	27.0586	26.5441	26.7869	26.4702	23.7822	23.6557	23.8698	23.0358	23.3879	22.5071	21.5073	21.6337	21.8868	21.8668
318	NDUFB10|O96000	14.2699	0.000672669	0.012095	0.000549498	0.213457	3.03888	4.61241	1.57353	blue	M2 Mitochondria	20.7109	20.8239	21.5725	26.0862	20.6317	25.3532	25.2373	25.4585	24.1133	24.8572	26.5505	26.8268	26.6715	26.465	26.3735
319	CLPTM1|O96005	28.2746	2.8779e-05	0.297733	3.20628e-05	0.00032227	0.729667	3.33627	2.6066	magenta	M9 Golgi	20.5117	20.6267	20.5454	21.8134	21.6089	20.9254	22.1819	21.8386	21.6721	22.1364	24.2798	25.0108	22.6743	24.9585	24.864
320	PEX11B|O96011	26.5525	3.92104e-05	0.00018764	6.69376e-05	0.771654	2.58906	2.89158	0.302523	lightyellow	M19 Axonogenesis	21.2752	21.3828	20.757	20.7958	20.5895	21.5759	23.8326	24.3761	23.7638	24.1972	23.6322	24.003	23.7827	23.833	24.0073
321	CYB5A|P00167	82.0852	9.98829e-08	0.0139382	9.43051e-08	3.03643e-06	1.26693	4.64153	3.3746	grey	not strongly coexpressed in brain	21.814	21.7563	21.8064	20.5981	20.7995	21.9704	22.1977	23.1778	23.3843	22.3788	25.248	26.6931	25.8021	26.3235	25.9152
322	LDHA|P00338	2248.56	3.55252e-16	2.71923e-07	9.24233e-12	2.30403e-10	-0.941873	-3.27686	-2.33498	cyan	M14 Protein Folding	31.3686	31.5399	31.4377	31.4583	31.5386	30.5076	30.6172	30.48	30.419	30.6099	28.2642	28.2452	28.0653	28.164	28.2202
323	ALDH1A1|P00352	109.44	1.97142e-08	1.23671e-06	1.59121e-08	0.00139763	-2.80099	-4.14134	-1.34035	darkolivegreen	M33 Ambiguous	29.1609	29.5066	29.6211	29.4287	29.4806	26.7346	26.9723	26.1001	26.7806	26.6054	25.9771	25.8685	25.5084	24.616	24.5212
324	GLUD1|P00367	1091.67	2.66729e-14	0.993663	1.29441e-08	1.25022e-09	0.00377102	-1.41883	-1.4226	grey	not strongly coexpressed in brain	29.3691	29.4131	29.4403	29.4222	29.3537	29.4227	29.4143	29.3829	29.3144	29.4831	27.9154	27.9549	28.0602	27.9365	28.0373
325	CYB5R3|P00387	78.8674	1.24871e-07	6.33442e-06	1.04009e-07	0.00564833	3.60508	5.27415	1.66908	grey	not strongly coexpressed in brain	22.5153	21.6146	23.9107	23.8652	24.4063	26.9365	27.0934	26.7896	26.7178	26.8001	28.4751	28.439	28.458	28.769	28.5418
326	MT-CO2|P00403	2409.51	2.34883e-16	1.31453e-06	1.77279e-06	0.000209799	7.22484	6.55072	-0.674125	blue	M2 Mitochondria	21.1838	21.2924	21.807	21.356	21.841	28.7814	28.667	28.6938	28.6952	28.7672	28.028	28.0248	28.023	28.0129	28.1452
327	MT-CO3|P00414	388.051	1.24622e-11	5.72604e-05	7.22633e-05	0.164333	5.02774	4.634	-0.393736	blue	M2 Mitochondria	21.6192	21.7236	20.8359	20.7103	21.8416	26.4623	26.4111	26.2975	26.2503	26.4482	25.9208	25.8836	25.9864	25.9507	26.1591
328	SOD1|P00441	782.834	1.93639e-13	2.60374e-10	3.66064e-06	6.99855e-05	-2.36465	-4.9307	-2.56605	darkmagenta	M34 Ambiguous	31.1897	31.4269	31.2775	31.3227	31.2928	29.0492	28.9948	28.8327	28.8824	28.9272	25.8259	26.6028	26.4423	26.3891	26.5959
329	CP|P00450	337.252	2.85252e-11	8.77943e-08	6.89358e-05	0.0290938	-3.98802	-3.49049	0.497532	darkorange	M26 Complement/Acute Phase	25.7527	25.8154	25.6176	25.6747	25.8259	21.5599	21.8396	22.0116	21.7765	21.5587	21.8807	22.4445	22.5748	22.5938	21.7401
330	F13A1|P00488	316.823	4.12211e-11	1.04486e-08	1.05056e-06	2.95291e-05	-3.11616	2.06187	5.17803	darkred	M21 MHC Complex/Immune	24.8105	24.6888	24.88	24.7758	25.3232	22.0455	22.0115	21.8148	20.9123	22.1135	27.0495	27.0559	26.783	26.9763	26.9231
331	PNP|P00491	147.491	3.56792e-09	4.26501e-09	6.41956e-08	0.011672	-7.27582	-5.72222	1.5536	greenyellow	M11 Cell-ECM Interaction	26.7246	26.8577	26.7389	26.7197	26.704	20.4775	18.4409	20.5644	19.2601	18.6229	21.7233	20.7388	20.4162	21.8217	20.4338
332	HPRT1|P00492	222.809	3.25137e-10	0.00111505	5.64066e-05	8.13152e-09	-1.45055	-6.07469	-4.62414	yellow	M4 Synapse/Neuron	28.7336	28.8105	29.1073	28.9019	29.0696	27.5752	27.7318	26.7331	27.7773	27.5527	22.4242	23.6542	22.6329	22.0642	23.474
333	GOT2|P00505	538.548	1.78933e-12	3.8059e-07	1.94707e-10	5.97496e-06	1.92953	5.69592	3.76639	grey	not strongly coexpressed in brain	21.3103	21.4176	21.2553	21.2653	20.8779	22.8888	22.7492	23.7713	23.1191	23.2458	26.839	26.8542	26.781	26.8792	27.2527
334	PGK1|P00558	16861.4	2.02587e-21	7.40786e-12	3.33518e-11	3.05293e-08	-1.99498	-4.48059	-2.48561	cyan	M14 Protein Folding	31.5242	31.557	31.573	31.5751	31.6014	29.5764	29.5541	29.575	29.5563	29.594	27.022	27.153	27.0756	27.0389	27.1382
335	AK1|P00568	1625.52	2.47373e-15	5.01804e-10	8.37293e-08	9.44159e-06	-2.03679	-4.12514	-2.08835	black	M7 MAPK/Metabolism	29.1611	28.9975	29.1702	29.0497	29.083	27.014	27.0074	27.0316	27.1026	27.1219	24.806	25.1421	25.0567	24.7509	25.0802
336	F2|P00734	5.07501	0.0252838	0.0644625	0.030499	0.90635	-2.07605	-2.42514	-0.349085	darkorange	M26 Complement/Acute Phase	25.5348	21.2255	24.8778	25.1416	24.8933	21.184	21.816	21.9173	24.612	21.7635	22.6383	21.8023	21.7516	21.5544	21.8008
337	HP|P00738	58.1359	6.70351e-07	5.29015e-07	0.00917233	4.01671e-05	-1.92685	-0.657007	1.26984	darkorange	M26 Complement/Acute Phase	26.895	26.5909	27.0739	26.8093	26.4584	25.1777	24.6195	24.7539	24.8674	24.7747	26.5869	25.6834	26.3724	25.7965	26.1033
338	CFB|P00751	207.012	4.99444e-10	6.95492e-05	3.82091e-09	0.129044	-4.50323	-3.99147	0.511756	grey40	not in brain network	26.002	26.0974	26.1563	26.0669	26.0379	21.0345	21.9177	21.0691	21.8839	21.9392	21.6973	22.579	22.1239	22.4732	21.5299
339	CA1|P00915	1057.42	3.22615e-14	1.71261e-07	1.10618e-05	0.416377	-10.2696	-10.6133	-0.3437	darkorange	M26 Complement/Acute Phase	29.6631	29.6147	29.654	29.6645	29.7045	19.5062	18.993	19.4043	19.6748	19.3746	19.6667	18.0285	19.6376	18.8551	19.0464
340	CA2|P00918	3042.1	5.81748e-17	5.1003e-09	1.8796e-08	1.38614e-08	-2.06304	-4.55213	-2.48909	brown	M3 Oligo/Myelination	30.1668	30.0989	30.1727	30.2201	30.1176	28.1386	28.117	28.0191	27.9956	28.1906	25.562	25.6593	25.732	25.4002	25.6619
341	ASS1|P00966	64.414	3.82785e-07	6.66754e-07	2.54522e-06	0.464755	-3.53327	-3.11826	0.415006	grey	not strongly coexpressed in brain	25.4893	25.3418	25.2258	25.2864	25.8523	23.112	21.0752	22.0227	21.5801	21.7394	22.7215	21.6143	22.0592	22.7484	22.461
342	SERPINC1|P01008	423.596	7.42239e-12	1.39029e-05	4.77256e-06	8.34642e-06	-2.79512	1.2209	4.01601	darkorange	M26 Complement/Acute Phase	24.0325	24.3589	24.3898	24.4119	24.2182	21.0431	21.2343	21.7245	21.5905	21.8434	25.3628	25.5061	25.4516	25.551	25.6443
343	SERPINA1|P01009	276.156	9.24644e-11	6.57105e-09	7.24158e-05	2.55156e-05	-5.45905	-8.00724	-2.5482	darkorange	M26 Complement/Acute Phase	29.757	29.8358	29.8677	29.8951	29.9945	24.9393	24.4431	24.4075	23.6969	24.568	20.6025	21.8288	21.9774	21.9562	22.949
344	AGT|P01019	89.0373	6.33204e-08	6.05518e-08	1.86919e-06	0.012199	-3.42074	-2.50331	0.917425	darkorange	M26 Complement/Acute Phase	24.9966	24.8022	25.254	24.8568	24.1253	21.2248	21.3355	21.317	22.0718	20.9821	22.6235	22.6643	22.5639	21.8436	21.823
345	A2M|P01023	95.3792	4.29749e-08	2.94787e-08	0.000317517	8.77864e-06	-7.65134	-3.11842	4.53293	darkorange	M26 Complement/Acute Phase	28.4535	28.1816	28.1789	28.1823	28.2556	22.1154	21.1898	20.2675	21.2185	18.2039	24.6768	25.0779	25.2441	25.5254	25.1355
346	C3|P01024	197.629	6.54442e-10	5.85464e-09	6.9602e-05	0.0696578	-7.61834	-8.80966	-1.19132	darkorange	M26 Complement/Acute Phase	28.158	27.9165	27.8493	28.03	28.0615	20.3657	20.2271	21.5246	19.0004	20.8059	20.1224	19.4376	19.1657	19.5898	17.6515
347	CST3|P01034	84.2633	8.62661e-08	1.96599e-05	5.8761e-08	0.000426825	-4.24768	-7.30679	-3.05912	grey	not strongly coexpressed in brain	30.3253	30.0532	29.252	30.159	30.1302	26.2707	25.5918	25.8512	25.859	25.1086	23.0732	22.2065	24.8265	20.9328	22.3468
348	KNG1|P01042	65.1895	3.58437e-07	2.92377e-07	1.89169e-05	0.0085938	-2.52013	-1.6979	0.822236	darkorange	M26 Complement/Acute Phase	23.8208	24.1911	24.2521	24.0672	24.2391	21.0633	22.0225	21.0754	21.8581	21.9504	21.8134	22.5638	22.504	22.605	22.5946
349	HRAS|P01112	253.187	1.53897e-10	3.08108e-08	0.000244179	5.42047e-09	1.81804	0.482545	-1.33549	yellow	M4 Synapse/Neuron	25.9688	26.0864	26.0077	25.8314	26.0433	27.944	27.6586	27.8865	27.8401	27.6986	26.5554	26.544	26.1797	26.4782	26.5931
350	KRAS|P01116	4.16794	0.0422191	0.118283	0.837206	0.0442742	1.28258	-0.338997	-1.62157	grey	not strongly coexpressed in brain	24.7381	24.9394	24.7285	24.7868	24.9673	25.7619	26.7329	26.3057	26.1585	25.6139	24.8679	21.7333	25.2536	25.427	25.1833
351	IGKC|P01834	98.4405	3.59495e-08	3.72585e-08	0.0168611	8.28027e-07	-1.33594	-0.325402	1.01053	grey40	not in brain network	26.8818	27.3845	26.9482	26.9303	26.9941	25.7288	25.7058	25.6582	25.8822	25.4842	26.6343	26.6014	26.8264	26.6329	26.817
352	IGHG1|P01857	12.9191	0.00101742	0.000909924	0.011639	0.341385	-1.99004	-1.40108	0.588953	mediumpurple3	M40 Ambiguous	26.9519	29.0213	29.5805	29.222	29.2495	27.0303	26.3788	26.9813	26.6367	27.048	27.2642	27.5679	27.3519	27.4189	27.4169
353	IGHG2|P01859	11.7763	0.00147863	0.00106545	0.0761146	0.0760222	-2.02391	-1.01181	1.0121	mediumpurple3	M40 Ambiguous	27.5219	26.3193	27.3604	27.5551	27.5665	25.6932	25.5563	25.3724	23.5799	26.0019	25.7279	26.5697	26.1974	26.3817	26.3875
354	IGHG3|P01860	543.387	1.69682e-12	9.52112e-07	3.30897e-09	3.4472e-07	-2.8722	-1.89508	0.977123	mediumpurple3	M40 Ambiguous	28.2466	28.4277	28.48	28.3779	28.3301	25.2953	25.6952	25.4801	25.7207	25.3098	26.4017	26.3743	26.4765	26.5149	26.6194
355	IGHM|P01871	227.317	2.89222e-10	3.34238e-05	0.736918	1.14774e-05	-3.08448	0.128687	3.21316	mediumpurple3	M40 Ambiguous	24.6832	25.0278	24.9928	24.9163	25.0804	21.5425	21.8826	22.2815	21.3804	22.1912	24.8781	25.1938	25.1726	24.8323	25.2672
356	IGHA2|P01877	135.173	5.89377e-09	4.12699e-09	1.48026e-06	5.93386e-05	-5.55624	-3.27563	2.28061	mediumpurple3	M40 Ambiguous	27.8793	27.9742	28.0612	27.9914	27.7045	23.964	21.7263	22.2071	22.0785	21.8535	24.7335	24.6436	24.7636	24.6218	24.4699
357	HLA-A|P01892	142.019	4.43605e-09	0.597601	1.02976e-08	2.22579e-08	0.512401	7.80881	7.29641	grey	not strongly coexpressed in brain	19.4746	20.5659	19.1116	21.3909	20.995	21.4872	21.3005	19.0274	21.2706	21.0143	28.1721	28.2174	27.8953	28.0279	28.2693
358	HBD|P02042	197.832	6.50537e-10	1.56364e-08	0.000213981	0.00189042	-3.24529	-4.25442	-1.00913	darkorange	M26 Complement/Acute Phase	28.8758	29.0669	29.0169	28.8993	28.9637	25.6252	25.636	25.9468	25.6668	25.7214	25.4394	24.9708	24.0623	24.1358	24.9422
359	HBE1|P02100	105.034	2.48989e-08	2.57062e-08	5.85664e-07	0.0137047	-3.12713	-2.3639	0.763235	darkorange	M26 Complement/Acute Phase	24.9547	24.9484	24.7989	24.9103	24.4419	21.5947	21.3214	21.1662	22.123	22.2133	22.1161	22.0436	22.7071	22.6887	22.6793
360	COL1A1|P02452	347.575	2.38791e-11	0.000421053	3.2919e-06	6.52829e-09	-2.94943	10.6859	13.6353	white	M27 Extracellular Matrix	23.1732	23.4783	23.4687	23.4449	20.7345	19.9879	20.5312	19.3891	19.352	20.2922	33.0535	34.5022	34.1094	32.8735	33.1903
361	COL3A1|P02461	831.696	1.35017e-13	0.63923	4.77296e-06	3.11692e-06	0.212324	8.26573	8.0534	grey40	not in brain network	20.4503	20.5234	20.913	19.782	19.9034	20.2676	20.3432	21.2703	20.3054	20.4472	28.5865	28.667	28.5479	28.4806	28.6187
362	COL4A1|P02462	1338.03	7.91513e-15	0.0935409	1.22736e-06	1.63961e-06	0.497338	9.9046	9.40726	white	M27 Extracellular Matrix	21.4447	20.7351	20.7115	21.6058	20.9543	21.9501	21.9276	21.7861	21.1936	21.0807	30.9174	31.0535	31.0679	30.9363	30.9992
363	CRYAB|P02511	2366.09	2.61892e-16	1.4586e-11	3.57841e-10	1.64044e-07	2.07154	1.43989	-0.631642	brown	M3 Oligo/Myelination	28.8032	28.8412	28.7099	28.737	28.789	30.8385	30.8306	30.87	30.7781	30.9206	30.2442	30.2453	30.1661	30.1779	30.2462
364	LMNA|P02545	5816.03	1.19801e-18	3.92681e-08	3.93961e-09	5.65324e-12	0.938379	6.96323	6.02485	lightgreen	M18 RNA Splicing	23.6875	23.4907	23.4586	23.2634	23.3957	24.3126	24.3726	24.3792	24.36	24.5633	30.4069	30.4845	30.4071	30.3363	30.4772
365	SPTA1|P02549	18.8609	0.000197608	0.598799	0.00125294	0.00025261	-0.553636	2.66948	3.22312	darkorange	M26 Complement/Acute Phase	23.5051	21.7847	23.7164	20.5372	21.5321	21.0232	22.2796	21.9973	21.0534	21.9537	25.2914	24.8412	25.3364	24.5093	24.4446
366	APOA1|P02647	136.22	5.63827e-09	3.73463e-09	6.35297e-06	9.08411e-06	-6.5776	-3.34593	3.23167	darkorange	M26 Complement/Acute Phase	29.1775	29.1858	29.2173	28.3027	29.2225	22.7457	22.1996	23.5442	20.8685	22.8596	25.9073	25.7191	25.4711	25.6673	25.6114
367	APOE|P02649	133.391	6.36051e-09	0.0311033	8.98859e-08	8.14167e-09	-0.153015	0.648788	0.801803	lightcyan1	M42 Matrisome	26.1151	26.2897	26.1095	26.1708	26.1381	25.913	26.1068	26.0667	25.8937	26.0778	26.7868	26.8259	26.7193	26.8233	26.9118
368	APOA2|P02652	10.4755	0.0023328	0.00202547	0.0243756	0.370234	-4.95429	-3.4011	1.55319	darkorange	M26 Complement/Acute Phase	27.4951	27.5686	27.4689	27.4569	21.4722	21.303	21.1716	22.143	20.8862	21.1864	22.5539	22.4924	22.5043	25.1511	21.7544
369	APOC1|P02654	19.8064	0.00015796	0.000111102	0.0382625	0.01206	-3.07315	-1.37899	1.69416	darkorange	M26 Complement/Acute Phase	24.5201	24.764	24.5941	24.8647	24.7577	21.8864	22.0257	21.5285	20.984	21.7103	22.4829	22.1765	22.5425	24.7771	24.6267
370	APOC3|P02656	137.181	5.415e-09	0.000389044	4.31381e-07	4.35582e-09	-1.0291	2.0332	3.06229	darkorange	M26 Complement/Acute Phase	24.1611	24.1818	24.1558	24.2027	23.9786	23.0416	23.4016	23.4062	22.9459	22.7392	26.0294	26.4693	26.5313	26.3021	25.5138
371	FGA|P02671	245.517	1.84291e-10	0.000297211	0.0456246	0.00018686	-4.20714	0.647018	4.85416	darkorange	M26 Complement/Acute Phase	28.5269	28.7257	28.709	28.6516	28.7731	24.6547	23.7143	25.4283	24.1265	24.4266	29.2487	29.2999	29.3334	29.4329	29.3065
372	FGB|P02675	1340.43	7.8309e-15	1.96215e-08	1.98138e-07	5.35314e-09	-3.28278	1.00437	4.28715	darkorange	M26 Complement/Acute Phase	28.6019	28.5525	28.7765	28.5588	28.7766	25.3849	25.4705	25.5636	25.3441	25.0894	29.7953	29.7413	29.5614	29.5582	29.6319
373	FGG|P02679	1624.41	2.48384e-15	3.80922e-06	2.85547e-08	2.35308e-07	-3.89921	1.30931	5.20852	darkorange	M26 Complement/Acute Phase	28.6856	28.6052	28.6649	28.5424	28.6239	24.4353	24.9909	24.9532	24.6365	24.6101	29.9772	30.0138	29.8112	29.8713	29.9951
374	MBP|P02686	1704.25	1.86446e-15	2.03565e-07	4.62969e-05	5.20428e-09	4.06464	1.79817	-2.26648	darkturquoise	M23 Ambiguous	31.5363	31.3054	31.5253	31.1609	31.198	35.4211	35.4269	35.4256	35.3016	35.474	33.1434	33.1789	33.1314	33.1024	33.1606
375	PMP2|P02689	268.054	1.10127e-10	0.118288	7.80926e-05	2.44071e-05	-0.255665	-2.48574	-2.23007	brown	M3 Oligo/Myelination	27.801	27.6737	27.6595	27.7366	27.7539	27.6259	27.2957	27.5591	27.4719	27.3937	25.1206	25.4916	25.1052	24.8924	25.5861
376	SLC4A1|P02730	230.017	2.69926e-10	0.390844	4.30715e-07	4.11469e-07	0.396578	5.60085	5.20427	darkorange	M26 Complement/Acute Phase	20.4074	21.7853	21.4347	21.5427	21.0317	21.2542	21.275	21.9307	21.8002	21.9247	26.4126	27.4251	26.521	26.5559	27.2916
377	C1QB|P02746	109.271	1.98878e-08	1.73154e-06	1.51615e-08	0.000758747	2.77557	4.25294	1.47737	darkred	M21 MHC Complex/Immune	20.6211	20.814	20.991	21.5243	21.9717	23.9006	24.0992	24.1149	23.7921	23.8931	25.7202	26.0853	24.9024	25.6804	24.7986
378	C1QC|P02747	2.47659	0.125771	0.823374	0.30078	0.120049	-0.483149	1.25619	1.73933	darkred	M21 MHC Complex/Immune	23.8422	23.691	23.6879	20.4946	21.5079	22.0844	23.6199	22.2137	21.2924	21.5973	24.2462	22.6974	22.5996	24.2074	25.7538
379	APOH|P02749	121.403	1.09099e-08	0.593696	2.43708e-08	5.65109e-08	0.301552	4.23189	3.93033	darkorange	M26 Complement/Acute Phase	21.6816	20.932	21.4707	21.7588	20.8975	22.1602	21.9973	21.3077	21.4737	21.3096	24.527	25.8026	25.6808	25.8992	25.9905
380	FN1|P02751	51.0769	1.34942e-06	0.118854	1.49777e-06	2.08512e-05	2.03741	9.07718	7.03977	darkorange	M26 Complement/Acute Phase	17.3476	18.4836	18.773	19.4344	22.3433	18.2356	22.2865	21.3452	22.288	22.4136	28.2612	28.4301	28.3082	28.2983	28.4701
381	ORM1|P02763	240.695	2.06988e-10	5.15197e-07	9.30307e-08	0.931252	-7.06931	-7.20475	-0.135447	darkorange	M26 Complement/Acute Phase	28.5908	28.5969	29.5959	29.6599	29.6409	23.1531	22.258	21.2076	21.9747	22.1444	22.7513	21.7298	21.4145	22.1442	22.0209
382	AHSG|P02765	10.8583	0.00203249	0.00210158	0.0131418	0.568609	-3.35796	-2.57567	0.782287	darkorange	M26 Complement/Acute Phase	26.0365	21.2858	25.8146	25.4833	25.6446	21.2077	21.5316	21.0435	21.5034	22.1888	22.5542	22.4927	22.1967	22.0802	22.0627
383	TTR|P02766	159.55	2.26637e-09	3.34166e-09	2.59516e-08	0.0405926	-4.00263	-3.33385	0.668777	darkorange	M26 Complement/Acute Phase	25.7488	25.4731	25.7912	25.7226	25.8875	22.0614	22.2122	21.1395	21.9724	21.2243	22.5917	22.5313	21.6827	22.5794	22.5687
384	GC|P02774	149.442	3.30746e-09	3.61414e-09	7.88433e-08	0.00495906	-4.68281	-3.56217	1.12064	darkorange	M26 Complement/Acute Phase	26.3872	26.316	24.9344	26.3569	26.4047	21.7096	20.9264	21.9406	21.1461	21.2625	22.648	22.5889	22.3227	22.5202	22.5086
385	TFRC|P02786	25.6161	4.67155e-05	0.00527991	3.23314e-05	0.0186894	2.092	3.80759	1.7156	grey	not strongly coexpressed in brain	20.7008	20.8911	20.8819	21.7594	21.4982	23.8255	23.8281	23.682	23.7332	21.1227	24.8739	24.7826	24.649	24.2859	26.1781
386	TF|P02787	2790.87	9.74697e-17	7.82747e-10	1.16104e-09	0.371375	-3.42319	-3.34987	0.0733137	darkorange	M26 Complement/Acute Phase	29.1835	29.3009	29.3006	29.2404	29.2181	25.9696	25.8203	25.849	25.7265	25.7621	25.7348	25.9594	25.9714	25.9088	25.9197
387	HPX|P02790	210.208	4.56743e-10	1.64292e-06	6.33887e-06	0.275086	-5.63998	-5.14634	0.493635	darkorange	M26 Complement/Acute Phase	26.5817	26.9712	27.2364	27.1716	27.3103	22.1499	20.8553	21.4422	21.6676	20.9561	22.2121	20.966	22.348	21.7611	22.2522
388	FTL|P02792	23.3012	7.37215e-05	0.396251	8.42957e-05	0.000684159	0.596257	2.85785	2.26159	brown	M3 Oligo/Myelination	22.7692	21.413	20.8557	20.7859	21.1145	21.9005	22.2556	21.6201	23.0897	21.0536	24.4192	23.8256	25.0047	23.9267	24.0513
389	FTH1|P02794	43.3355	3.23556e-06	0.000651369	2.19606e-06	0.00361445	1.17271	2.11566	0.942953	brown	M3 Oligo/Myelination	23.7099	22.8098	22.9582	23.1518	23.9426	24.9086	24.5582	24.6022	23.9781	24.3888	25.6727	25.3548	25.5411	25.2012	25.381
390	MT2A|P02795	52.7435	1.1354e-06	0.000346118	7.5862e-07	0.00134005	-2.54708	-4.71463	-2.16755	black	M7 MAPK/Metabolism	30.5484	30.7012	27.8789	30.7404	30.7157	27.6022	27.5009	27.5801	27.55	27.6161	25.3191	25.5767	25.3485	25.4149	25.3522
391	MT-ND5|P03915	1210.64	1.43856e-14	5.53593e-09	1.12464e-08	4.42647e-06	5.74068	4.66263	-1.07804	blue	M2 Mitochondria	21.1244	20.9691	21.461	21.2064	21.0277	26.8197	26.8581	27.0666	26.8556	26.8919	25.8554	25.3808	26.0862	25.8699	25.9094
392	MT-ATP8|P03928	11.2868	0.00174833	0.00130307	0.151806	0.0454455	4.42778	1.88146	-2.54632	violet	M32 Ambiguous	20.82	20.8177	21.0744	20.9041	21.9989	21.4567	26.6247	26.5431	26.4616	26.6679	22.2514	24.8211	22.5165	22.7211	22.7122
393	C4BPA|P04003	161.54	2.10959e-09	0.0543927	3.26358e-09	2.20071e-08	0.686793	4.38049	3.69369	darkorange	M26 Complement/Acute Phase	21.1772	21.449	20.9869	21.2587	20.7386	21.8862	21.3121	22.1118	21.8672	21.8671	25.6998	26.0597	24.9268	24.8134	26.0132
394	VTN|P04004	109.19	1.99723e-08	0.00313014	8.50045e-07	1.75088e-08	-1.29421	3.11102	4.40524	darkorange	M26 Complement/Acute Phase	22.5889	24.0845	22.5083	22.6999	22.0828	21.1155	21.3495	21.6493	22.018	21.361	25.906	25.7748	25.8645	26.0059	25.9683
395	CAT|P04040	84.4499	8.5204e-08	1.02749e-07	1.26455e-06	0.0653025	-2.84399	-2.26247	0.581524	darkorange	M26 Complement/Acute Phase	23.9245	24.1603	24.7568	24.489	24.3343	21.6853	21.2127	22.1096	21.0731	21.3644	21.7455	22.142	21.9632	21.8465	22.6556
396	ALDOA|P04075	18199.7	1.28135e-21	2.01089e-10	7.17088e-16	1.28796e-12	-1.23179	-3.56189	-2.3301	yellow	M4 Synapse/Neuron	32.1243	32.1622	32.1914	32.1429	32.1466	30.9586	30.954	30.8724	30.8973	30.9261	28.5749	28.5762	28.5844	28.584	28.6384
397	CSTB|P04080	3332.83	3.36775e-17	1.58647e-11	2.96515e-08	1.35405e-05	-3.16079	-5.08352	-1.92273	black	M7 MAPK/Metabolism	29.838	29.8141	29.9259	29.7899	29.7771	26.6391	26.6952	26.6213	26.7097	26.6758	24.9749	24.8319	24.7003	24.623	24.5973
398	ANXA1|P04083	162.892	2.01024e-09	0.109566	1.70654e-08	3.46374e-09	-0.56727	3.69684	4.26411	greenyellow	M11 Cell-ECM Interaction	22.7681	23.0692	22.0874	22.6499	22.4384	22.3216	22.8955	21.8104	21.6073	21.5417	26.1866	26.3954	26.2246	26.117	26.5736
399	PRNP|P04156	85.884	7.75299e-08	7.0749e-08	2.70238e-06	0.00938852	6.37241	4.56648	-1.80593	midnightblue	M15 Ambiguous	23.1917	21.0247	23.6033	20.8631	22.0256	29.1406	28.1248	27.9941	29.1262	28.1848	26.6464	26.7112	26.6896	26.5269	26.9668
400	SOD2|P04179	274.13	9.65498e-11	0.000134555	6.14863e-05	0.048098	5.42947	4.74982	-0.679651	blue	M2 Mitochondria	22.7889	23.6211	22.9709	22.7292	21.8099	28.2437	28.1282	28.2448	28.2178	28.2328	27.6341	27.1185	27.6189	27.6793	27.6183
401	OAT|P04181	2.98529	0.0886575	0.277597	0.720695	0.080183	1.1167	-0.54108	-1.65778	red	M6 Ribosome	24.3854	20.8338	24.5721	23.8594	24.498	24.7449	24.7932	24.5947	24.5669	25.0323	22.3755	22.1823	24.0195	24.3571	22.5089
402	THY1|P04216	2926.84	7.33122e-17	2.42514e-08	6.93558e-08	7.5011e-10	5.52476	3.56762	-1.95714	turquoise	M1 Synapse/Neuron	26.5989	26.9133	27.0044	26.8629	27.0246	32.3884	32.4825	32.3604	32.3305	32.466	30.4861	30.5611	30.4514	30.3531	30.3905
403	A1BG|P04217	29.4047	2.36887e-05	1.91342e-05	0.000825654	0.0638642	-2.44316	-1.62343	0.819728	darkorange	M26 Complement/Acute Phase	24.0625	24.1565	24.2459	24.277	23.6109	22.1543	21.0498	22.0063	20.8857	22.041	23.2867	21.6637	22.2176	22.5205	22.5472
404	KRT1|P04264	1308.98	9.02379e-15	2.74083e-10	3.79074e-05	1.00453e-07	1.94073	-1.27022	-3.21095	grey	not strongly coexpressed in brain	26.5181	26.6192	26.577	26.6014	26.6526	28.4986	28.4478	28.6259	28.5358	28.5641	25.422	25.4553	25.3464	25.0704	25.3233
405	VWF|P04275	110.264	1.88903e-08	0.510248	3.92771e-08	1.07152e-07	0.496892	5.84719	5.3503	magenta	M9 Golgi	20.7787	21.4392	21.9654	21.3862	21.5132	23.433	21.1451	22.1543	21.2634	21.5713	26.9653	27.0319	26.9795	28.3594	26.9825
406	TUBB4A|P04350	581.531	1.13429e-12	5.34957e-08	2.86286e-05	3.80026e-08	1.97296	0.439474	-1.53349	orange	M25 Sugar Metabolism	30.4209	30.4165	30.561	30.252	30.3309	32.454	32.2882	32.3419	32.3367	32.4253	30.7843	30.8532	30.9883	30.829	30.724
407	GAPDH|P04406	5309.09	2.06939e-18	1.9971e-07	1.18679e-12	4.80432e-08	-1.62036	-4.03885	-2.41849	black	M7 MAPK/Metabolism	33.5409	33.6734	33.6967	33.7194	33.7	32.0278	32.0781	32.0278	32.0238	32.071	29.6463	29.604	29.5945	29.5443	29.7471
408	ASL|P04424	107.329	2.20226e-08	1.95713e-08	8.82104e-07	0.00376275	-3.13381	-2.22723	0.906581	grey	not strongly coexpressed in brain	24.4975	24.4961	24.7362	24.7743	24.4034	20.9242	21.9409	21.2269	21.1078	22.0387	22.4003	22.3095	21.8989	22.5582	22.6044
409	CAPNS1|P04632	255.559	1.45709e-10	8.06008e-09	1.06809e-06	6.60177e-05	-0.994183	-1.42286	-0.428677	orange	M25 Sugar Metabolism	26.9511	27.0002	26.9243	27.0858	26.9761	25.8944	25.9578	25.9534	25.9676	26.1933	25.5039	25.5237	25.4206	25.6981	25.6769
410	MT1E|P04732	100.886	3.12878e-08	1.47207e-07	7.43532e-08	0.740523	-3.9184	-4.16448	-0.246072	black	M7 MAPK/Metabolism	26.6204	26.5655	26.4143	26.608	26.5166	23.245	21.4458	23.1579	21.9363	23.3476	22.5661	22.335	22.226	22.6147	22.1605
411	MT1F|P04733	55.6688	8.48232e-07	6.01421e-06	1.38188e-06	0.440881	-3.2398	-3.72487	-0.485072	black	M7 MAPK/Metabolism	26.8728	25.3335	25.4125	26.9073	25.421	23.2135	23.1564	23.0842	22.5589	21.7349	22.0216	22.505	22.4189	22.1766	22.2005
412	HSPB1|P04792	2392.49	2.45065e-16	2.47016e-06	3.45058e-11	1.58195e-10	0.560007	3.89855	3.33854	greenyellow	M11 Cell-ECM Interaction	25.8847	25.9273	25.8501	26.1216	26.0358	26.5843	26.6137	26.4757	26.4951	26.4508	29.8108	29.8393	29.7522	29.8914	30.0186
413	RPN1|P04843	126.799	8.50619e-09	2.56837e-06	5.78364e-09	5.98737e-05	4.10536	7.11285	3.00749	orangered4	M39 Translation Initiation	20.5555	19.3839	19.1712	19.035	19.3665	23.737	23.4664	23.5422	23.6567	23.6366	25.4234	25.5863	27.1529	27.0485	27.8652
414	RPN2|P04844	460.056	4.55281e-12	2.38899e-08	4.45476e-09	4.24068e-09	2.53632	5.49428	2.95796	saddlebrown	M29 Glycosylation/ER	21.3056	21.0525	21.4435	20.9413	21.6184	23.2801	23.9235	24.1418	23.6289	24.0688	26.5838	26.72	26.7423	26.6629	27.1239
415	GNAI2|P04899	9311.17	7.13188e-20	1.31134e-12	3.62272e-13	3.5699e-07	4.49103	4.09058	-0.400456	pink	M8 Protein Transport	26.9674	26.9114	26.8717	26.8796	26.797	31.423	31.3707	31.4137	31.3338	31.341	30.9808	30.9956	30.9299	30.9004	31.0732
416	ATP1A1|P05023	1023.99	3.9077e-14	9.25671e-06	9.17599e-06	7.74653e-05	10.9995	9.29164	-1.70783	blue	M2 Mitochondria	19.7361	19.593	18.1723	19.5469	19.8971	30.3945	30.2789	30.3692	30.481	30.4191	28.4677	28.5876	28.8421	28.8401	28.6661
417	ATP1B1|P05026	2374.68	2.56275e-16	1.89558e-06	4.0527e-06	3.77106e-07	10.1528	8.42815	-1.7247	blue	M2 Mitochondria	20.7741	20.8045	20.7892	21.7575	20.8385	31.1536	31.1339	31.1377	31.0968	31.2061	29.4518	29.4662	29.4212	29.3716	29.3938
418	CHGB|P05060	15.3992	0.000485875	0.00838283	0.000406935	0.21937	-2.02056	-2.99844	-0.977885	darkturquoise	M23 Ambiguous	25.0487	24.8017	24.9445	24.9262	25.1778	21.0876	21.6226	24.3241	23.8556	23.9063	22.1502	21.9467	21.9084	22.2161	21.6853
419	APP|P05067	10.0416	0.00273787	0.121578	0.0020063	0.089369	-0.408011	-0.850986	-0.442976	orange	M25 Sugar Metabolism	26.1907	26.0807	26.4886	26.834	26.6055	26.216	25.8013	26.0999	25.762	26.2803	25.7609	25.8802	25.8609	25.1184	25.3243
420	APOD|P05090	152.958	2.8921e-09	1.49127e-08	6.68325e-09	0.545515	1.65273	1.7748	0.122066	brown	M3 Oligo/Myelination	25.5731	25.5401	25.4518	25.0839	25.8847	27.0022	27.1892	27.1541	27.219	27.2327	27.1877	27.3515	27.2337	27.3504	27.2844
421	ALDH2|P05091	525.007	2.08116e-12	7.97909e-08	5.8635e-07	1.48715e-08	-0.922082	-1.6789	-0.756817	grey	not strongly coexpressed in brain	28.7735	28.8012	28.8912	28.7716	28.7689	27.9622	27.812	27.9098	27.8032	27.9087	27.0785	27.0874	26.9939	27.1557	27.2963
422	HMGN1|P05114	442.021	5.76923e-12	0.000220648	7.54943e-08	9.06346e-06	-1.88569	1.40343	3.28912	lightgreen	M18 RNA Splicing	23.6476	23.622	23.714	23.7716	23.7238	21.8975	22.111	21.7513	21.3569	21.9338	25.1528	25.2154	24.9976	25.0221	25.1081
423	PRKCG|P05129	730.215	2.93007e-13	1.62671e-06	5.30753e-06	4.86021e-07	6.08254	4.33109	-1.75145	turquoise	M1 Synapse/Neuron	20.8574	20.9651	21.476	21.4223	21.8201	27.3026	27.6105	27.4106	27.2447	27.3852	25.5769	25.5937	25.8921	25.6744	25.4592
424	SLC25A5|P05141	332.453	3.10395e-11	1.83045e-07	2.62927e-06	0.00145573	6.92215	5.59221	-1.32994	blue	M2 Mitochondria	20.6627	21.6171	20.9867	21.9432	20.694	28.53	28.3471	27.7196	27.5834	28.3343	26.6001	26.6893	26.7008	26.5422	27.3323
425	PCCA|P05165	32.3622	1.4638e-05	1.72064e-05	0.300517	0.000156006	1.58764	0.324763	-1.26288	blue	M2 Mitochondria	24.324	23.6017	24.1896	24.3841	23.6661	25.5281	25.4971	25.6026	25.8301	25.6457	24.3914	24.5964	24.6407	24.5222	23.6385
426	PCCB|P05166	29.2318	2.43951e-05	1.84693e-05	0.0400742	0.0012302	1.38953	0.513342	-0.876191	blue	M2 Mitochondria	23.8646	24.1564	23.7484	24.196	23.9287	24.797	25.5375	25.3637	25.79	25.3537	24.3114	24.6293	24.0981	24.5878	24.8343
427	ALPL|P05186	39.7773	5.06998e-06	0.47239	7.55227e-06	3.68823e-05	0.577229	3.95308	3.37585	red	M6 Ribosome	21.7536	20.6896	21.7853	21.4125	21.7737	21.7538	22.1088	24.0645	21.2314	21.1424	25.3337	25.9575	25.3687	25.2274	25.2929
428	EIF2S1|P05198	20.0544	0.000149148	0.000200302	0.000898244	0.628	-0.611355	-0.514085	0.0972699	ivory	M43 Ribonucleoprotein Binding	25.5287	25.6405	25.7419	25.6718	25.704	25.1886	25.0507	24.8153	25.0272	25.1484	24.78	25.249	25.21	25.0867	25.3908
429	FGF1|P05230	453.186	4.97712e-12	2.18239e-05	1.00169e-06	0.00281337	-5.81994	-4.92774	0.8922	brown	M3 Oligo/Myelination	27.3437	27.1852	27.4078	27.2315	27.2536	21.1772	22.0062	21.9793	21.2038	20.9556	22.4701	21.8818	22.5441	22.3659	22.5211
430	RPLP2|P05387	122.634	1.02985e-08	1.13654e-06	7.68151e-09	0.000326121	2.40585	3.76438	1.35852	skyblue	M28 Ribosome/Translation	25.5965	23.9178	24.7615	24.3846	25.0345	27.0025	26.9357	27.3447	27.3089	27.1324	28.6313	28.4515	28.4638	28.5211	28.4489
431	RPLP0|P05388	382.108	1.36519e-11	7.53333e-07	8.36352e-06	1.86221e-05	3.8766	5.39776	1.52116	skyblue	M28 Ribosome/Translation	21.3321	21.7709	21.6301	20.9372	20.8888	24.9407	25.6127	24.7625	25.5309	25.0953	26.5992	26.715	26.635	26.7679	26.8309
432	FABP3|P05413	187.151	8.98512e-10	1.18893e-05	0.000227962	2.52242e-07	-2.4961	-6.08197	-3.58587	cyan	M14 Protein Folding	29.0695	29.0868	29.1875	28.9044	28.9995	26.5343	26.5452	26.4032	26.67	26.6146	23.2364	23.5224	21.8427	23.8995	22.3369
433	SSB|P05455	86.1081	7.6405e-08	5.22577e-08	1.64521e-05	0.000426917	-4.02718	-2.35853	1.66864	salmon	M13 RNA Splicing	25.7444	25.3672	25.8074	26.3641	25.683	21.6097	22.1532	22.0742	21.6611	21.3321	24.1299	23.8006	22.4048	23.722	23.1161
434	ITGB1|P05556	243.336	1.94177e-10	0.0496281	0.000126469	2.79121e-08	-1.30501	8.60939	9.9144	greenyellow	M11 Cell-ECM Interaction	18.9342	20.7744	18.6608	18.8116	21.1518	18.3894	18.3893	19.014	18.4526	17.5624	28.3886	28.3732	28.5451	27.7537	28.319
435	PRKCB|P05771	1864.51	1.08931e-15	8.27851e-11	2.06653e-09	2.56763e-08	3.64815	2.2122	-1.43595	yellow	M4 Synapse/Neuron	24.9743	24.871	25.1535	24.9769	25.0714	28.7676	28.5774	28.6545	28.5849	28.7036	27.3222	27.0758	27.292	27.2135	27.2047
436	CALB1|P05937	136.999	5.45654e-09	3.12395e-08	1.14531e-08	0.443043	-4.50904	-4.92473	-0.415688	turquoise	M1 Synapse/Neuron	27.2373	26.1176	27.6934	26.4018	27.442	21.8	22.988	22.4293	22.2654	22.8641	21.9676	22.2119	21.5899	22.5325	21.9664
437	MYL3|P08590	75.2948	1.61633e-07	0.00141742	1.16273e-07	2.05337e-05	2.7286	7.08687	4.35826	skyblue3	M37 Endosome	23.8495	23.8749	20.5228	24.0745	21.7666	25.5625	25.5265	25.4617	25.5264	25.6543	29.8019	29.9901	29.9757	29.9247	29.8303
438	COL5A2|P05997	109.27	1.98886e-08	0.0545119	2.54971e-08	2.66247e-07	0.727218	3.86279	3.13557	white	M27 Extracellular Matrix	23.2676	21.7636	23.0159	23.2619	23.3786	23.6583	23.5455	23.8723	23.6187	23.6289	26.8403	27.1906	26.823	26.8922	26.2554
439	CCK|P06307	44.6574	2.7609e-06	3.33777e-06	0.215283	3.245e-05	3.16362	0.633046	-2.53058	midnightblue	M15 Ambiguous	23.2103	23.576	21.7386	23.3219	21.6767	25.8744	25.984	25.883	25.5619	26.0382	23.4152	23.4078	23.3515	22.9264	23.5877
440	GSN|P06396	3187.4	4.39934e-17	1.92356e-10	9.56248e-06	5.65206e-09	-1.65476	-0.561711	1.09305	grey	not strongly coexpressed in brain	30.0917	30.0748	30.0815	30.0873	30.055	28.4134	28.423	28.4695	28.4221	28.3883	29.5158	29.5498	29.4793	29.4612	29.5756
441	PTMA|P06454	729.821	2.93951e-13	3.00653e-07	5.04563e-06	7.13731e-05	-4.18045	-5.11996	-0.939511	salmon	M13 RNA Splicing	29.7103	29.6652	29.7352	29.6238	29.5506	25.785	25.4172	25.3458	25.2813	25.5534	24.1006	24.8982	24.7675	24.6068	24.3121
442	ATP5F1B|P06576	4204.61	8.37211e-18	7.7069e-09	7.58373e-08	5.86611e-09	5.35722	4.37203	-0.985192	grey40	not in brain network	26.4206	26.2181	26.325	26.2322	26.0187	31.6154	31.5569	31.5809	31.5447	31.7029	30.6555	30.6666	30.5368	30.6137	30.6021
443	S100A6|P06703	25.8231	4.49217e-05	7.42468e-05	0.74962	0.000222393	-5.22339	-0.583256	4.64013	greenyellow	M11 Cell-ECM Interaction	27.9545	28.14	27.9551	28.1202	28.4157	26.2988	21.232	23.7737	21.9387	21.2253	27.56	27.5779	27.4822	27.3498	27.6993
444	APOA4|P06727	57.093	7.39639e-07	4.89492e-07	0.000737571	0.000312789	-2.89524	-1.37549	1.51976	grey60	M17 Transcription	24.5408	24.9639	24.2792	24.3338	24.9084	22.1617	21.7528	21.5054	21.1271	22.0027	23.5138	23.5467	23.3567	23.4419	22.2895
445	EIF4E|P06730	66.1234	3.31475e-07	0.000604751	2.21028e-07	0.000110441	-1.63852	-3.62114	-1.98262	blue	M2 Mitochondria	26.698	26.3997	26.411	26.0784	26.3743	24.8747	24.7989	25.2107	24.4147	24.4698	22.4582	22.7407	22.6233	21.9852	24.0484
446	ENO1|P06733	6216.07	8.0408e-19	5.06288e-08	1.03447e-07	1.46898e-08	-2.09714	-4.65989	-2.56275	black	M7 MAPK/Metabolism	31.6736	31.6781	31.6875	31.681	31.6526	29.5747	29.5645	29.6332	29.5002	29.6146	26.9492	27.1215	27.0589	26.8721	27.0717
447	GPI|P06744	3332.96	3.367e-17	1.0184e-06	7.11588e-08	5.90818e-09	0.387737	-2.53155	-2.91929	black	M7 MAPK/Metabolism	28.7198	28.7684	28.7636	28.7948	28.806	29.1876	29.1985	29.172	29.0899	29.1432	26.1596	26.373	26.2918	26.1714	26.1991
448	NPM1|P06748	328.967	3.30288e-11	4.75709e-05	3.41578e-07	1.86008e-07	0.790763	2.85934	2.06858	grey	not strongly coexpressed in brain	25.5244	25.6073	25.06	25.5846	25.3932	26.328	25.9597	26.2935	26.1434	26.3987	28.2647	28.1743	28.5153	28.2029	28.309
449	TPM3|P06753	40.519	4.60388e-06	0.854674	9.77955e-06	1.96653e-05	-0.0481185	-0.72088	-0.672762	saddlebrown	M29 Glycosylation/ER	29.6253	29.6488	29.6248	29.614	29.5954	29.5652	29.5185	29.5759	29.4491	29.7591	28.7531	29.1361	28.7189	28.7591	29.1367
450	ITGAV|P06756	15.3819	0.000488234	0.795765	0.000712698	0.00213078	0.281717	2.20768	1.92596	black	M7 MAPK/Metabolism	20.9417	20.6287	21.4923	21.9183	21.5778	21.981	21.0493	21.9823	21.5295	21.4252	22.5214	24.7003	22.4568	23.859	24.0596
451	HIST2H2BE|Q16778	473.764	3.82599e-12	0.000311959	4.1941e-05	7.78526e-08	5.65993	9.62053	3.9606	grey40	not in brain network	24.5005	24.7417	24.9305	22.8051	24.5122	30.0484	29.9969	29.799	29.9318	30.0136	33.9418	33.9614	33.9195	33.8351	33.935
452	EPHX1|P07099	96.1564	4.10501e-08	9.4299e-05	2.66842e-08	2.11122e-05	3.19812	6.9297	3.73158	greenyellow	M11 Cell-ECM Interaction	18.8398	20.3275	21.1219	20.6844	21.8332	24.1589	23.9662	24.2283	24.0679	22.3762	27.5966	27.6996	27.2891	27.4983	27.3717
453	DBI|P07108	3236.82	4.01211e-17	8.28697e-08	1.24645e-09	5.35131e-09	-3.28359	-5.85271	-2.56911	greenyellow	M11 Cell-ECM Interaction	31.7771	31.8442	31.7666	31.89	31.8872	28.3454	28.731	28.5174	28.5476	28.6058	25.9533	25.9491	26.2033	25.9289	25.8671
454	LDHB|P07195	1227.06	1.32741e-14	1.46783e-05	3.89817e-08	3.31227e-10	-1.50015	-3.80903	-2.30888	orange	M25 Sugar Metabolism	31.7016	31.4133	31.7679	31.7041	31.4003	30.1824	30.0809	30.1189	29.9731	30.1312	27.6957	27.9302	27.7967	27.737	27.7825
455	NEFL|P07196	16045.5	2.72785e-21	2.97881e-12	4.46331e-13	2.42675e-10	3.93706	2.62737	-1.30969	brown	M3 Oligo/Myelination	27.7506	27.6756	27.7863	27.7158	27.7607	31.6683	31.682	31.7118	31.6522	31.66	30.3133	30.3769	30.3796	30.3459	30.4102
456	NEFM|P07197	51.5698	1.28156e-06	7.65404e-06	0.583822	2.28371e-06	0.935214	-0.114748	-1.04996	brown	M3 Oligo/Myelination	31.2069	31.2904	31.6828	31.6965	31.6034	32.4134	32.6129	32.3833	32.3829	32.3636	31.4897	31.2762	31.5924	31.4164	31.1316
457	GPX1|P07203	105.769	2.39325e-08	1.65068e-06	1.89454e-08	0.00130522	-0.792391	-1.1853	-0.392906	grey	not strongly coexpressed in brain	26.6409	26.6361	26.9931	26.8416	26.6968	26.146	25.9456	25.9184	25.8314	26.0051	25.5113	25.6479	25.6229	25.4004	25.6994
458	PGK2|P07205	7.18152	0.00889434	0.00716006	0.0908451	0.356159	2.32972	1.44099	-0.888739	orange	M25 Sugar Metabolism	20.8533	23.0581	20.8469	21.042	21.5394	24.2835	24.6012	24.0549	24.1394	21.9094	23.9413	22.4065	22.4423	23.8525	21.902
459	P4HB|P07237	422.366	7.55119e-12	8.23088e-08	2.35493e-09	3.91843e-09	0.775173	1.79058	1.01541	saddlebrown	M29 Glycosylation/ER	25.772	25.7685	25.8128	25.9411	25.7128	26.5747	26.7697	26.4426	26.4789	26.6173	27.4974	27.5568	27.5989	27.6743	27.6326
460	H1-0|P07305	217.671	3.72608e-10	3.22504e-06	7.6885e-05	1.57438e-07	3.61305	8.38724	4.77419	grey40	not in brain network	22.7734	20.5009	21.2907	22.0699	22.0892	25.8723	24.1864	25.4077	25.7019	25.621	30.0645	30.1996	30.1272	30.0774	30.1916
461	ACYP1|P07311	101.024	3.10464e-08	4.30003e-08	3.47947e-07	0.0999171	-3.08836	-2.5616	0.526759	cyan	M14 Protein Folding	24.5186	24.3091	24.9836	24.7347	24.6371	21.9008	21.4175	21.5769	20.8125	22.0335	22.5933	21.8914	21.7821	21.8783	22.2299
462	CTSD|P07339	617.716	7.92478e-13	2.04391e-06	7.51145e-08	4.38107e-05	-1.05023	-0.382508	0.667723	grey	not strongly coexpressed in brain	28.3369	28.318	28.3695	28.3737	28.386	27.4091	27.2161	27.3499	27.2639	27.2939	27.9722	28.0078	27.9515	27.9693	27.9707
463	ANXA2|P07355	82.0497	1.00124e-07	0.200883	1.49218e-07	9.34619e-07	1.559	10.1205	8.56147	white	M27 Extracellular Matrix	21.8416	20.0309	17.7371	19.5846	17.3171	19.7592	22.0884	21.0412	22.355	19.0624	29.3161	29.5193	29.4786	29.3037	29.4958
464	CAPN1|P07384	37.4558	6.92825e-06	0.000806835	4.85613e-06	0.00951397	-0.369997	-0.635018	-0.26502	orange	M25 Sugar Metabolism	26.4092	26.6017	26.1383	26.4665	26.3695	26.0534	26.0402	26.0219	25.9871	26.0327	25.6518	25.6497	25.7927	25.8281	25.8878
465	TUBB|P07437	1.97897	0.180811	0.996078	0.252656	0.222993	-0.108075	2.14911	2.25719	midnightblue	M15 Ambiguous	28.6642	28.6504	28.6379	28.7223	28.6832	31.0118	24.8564	31.0353	31.3124	24.6017	30.7323	30.9607	30.7163	30.8631	30.8312
466	DCN|P07585	96.0519	4.1303e-08	0.180208	6.32553e-08	3.77439e-07	1.05783	7.1387	6.08086	white	M27 Extracellular Matrix	20.8948	21.7169	21.1119	21.4276	21.3161	22.9535	21.1935	22.7557	22.9144	21.9394	29.4234	27.0579	29.2054	29.4585	27.0157
467	PSAP|P07602	1565.46	3.09802e-15	2.80556e-08	2.20106e-11	5.49425e-08	1.52901	2.82359	1.29459	darkmagenta	M34 Ambiguous	26.9719	26.9638	26.9006	26.8659	27.0357	28.4614	28.6117	28.5259	28.4081	28.3759	29.9072	29.7337	29.7341	29.7307	29.7503
468	PFN1|P07737	1906.13	9.54574e-16	1.9164e-07	1.11444e-10	5.66599e-07	-2.38475	-3.74204	-1.35728	brown	M3 Oligo/Myelination	29.9662	30.1976	30.2705	30.2487	30.2164	27.7744	27.7981	27.8225	27.7198	27.8609	26.4138	26.4682	26.3558	26.3523	26.599
469	APRT|P07741	197.938	6.48505e-10	1.88024e-05	6.7707e-09	0.0373036	-3.77218	-3.19354	0.578637	brown	M3 Oligo/Myelination	25.2377	25.489	25.3629	25.6995	25.3993	21.1294	22.0736	21.9579	21.8939	21.2726	21.903	22.3944	22.5785	21.9216	22.4233
470	EPRS1|P07814	19.9936	0.000151253	0.000703684	0.777903	0.000236477	-1.14429	0.153024	1.29731	grey40	not in brain network	25.4559	25.3151	25.5939	25.324	25.4746	24.4263	24.2946	24.7043	23.3194	24.6976	25.4793	25.6073	25.4093	25.9152	25.5175
471	CTSB|P07858	1105.21	2.4782e-14	9.66665e-10	7.10705e-09	2.29917e-08	-1.6433	-1.14054	0.502767	grey	not strongly coexpressed in brain	27.4939	27.4948	27.3738	27.4251	27.3914	25.7179	25.832	25.7501	25.7685	25.894	26.2577	26.2774	26.2713	26.3497	26.3203
472	HSP90AA1|P07900	14040.4	6.0745e-21	3.58931e-11	2.15877e-13	7.02103e-10	-1.32819	-2.98693	-1.65874	plum1	M38 Heat Shock/Folding	31.1328	31.1817	31.2111	31.1757	31.1692	29.8972	29.8337	29.8293	29.8039	29.8654	28.1828	28.1767	28.2107	28.1673	28.1983
473	HNRNPC|P07910	996.646	4.59222e-14	1.49218e-05	7.31065e-12	1.98417e-06	-0.597496	2.64758	3.24508	salmon	M13 RNA Splicing	26.2348	26.1949	26.3433	26.2107	26.3002	25.5065	25.3997	25.8046	25.7531	25.8325	28.9323	28.8285	28.9795	28.9079	28.8736
474	UQCRH|P07919	275.39	9.39853e-11	2.13275e-06	1.07178e-05	0.0171706	4.84556	4.11807	-0.727493	blue	M2 Mitochondria	23.2011	23.1894	23.7181	23.2251	22.9092	28.2252	28.0513	28.1328	28.0129	28.0485	27.5564	27.7429	27.5536	27.5472	26.4332
475	LAMB1|P07942	44.2718	2.89041e-06	0.957174	1.03765e-05	7.27264e-06	-0.156463	4.43627	4.59273	white	M27 Extracellular Matrix	23.0036	21.4706	22.729	21.2947	20.732	21.6561	22.6116	21.3552	21.5449	21.2797	25.6266	25.5887	26.5286	27.9908	25.6764
476	YES1|P07947	809.773	1.58304e-13	8.4787e-06	1.03746e-06	0.205055	6.55412	6.22041	-0.333717	black	M7 MAPK/Metabolism	20.8493	20.825	21.7314	20.7461	21.4973	27.7439	27.5882	27.5898	27.771	27.7269	27.0667	27.3426	27.272	27.5985	27.4714
477	TPM2|P07951	295.309	6.23497e-11	5.4249e-06	6.70164e-06	0.0396623	-3.8681	-3.38272	0.485375	white	M27 Extracellular Matrix	25.5353	25.5598	25.4052	25.2992	25.5986	21.8716	21.5086	21.1656	21.5067	22.0051	21.6542	22.4591	22.2145	22.2451	21.9115
478	FH|P07954	211.818	4.36864e-10	7.40441e-09	0.00499769	4.98612e-06	0.930778	-0.237424	-1.1682	blue	M2 Mitochondria	26.5391	26.3831	26.6446	26.6697	26.4904	27.5233	27.4508	27.4659	27.4216	27.5193	26.1919	26.3646	26.4527	26.2194	26.3112
479	COL1A2|P08123	133.588	6.30694e-09	0.542487	3.34077e-08	1.39537e-08	-0.898753	11.2826	12.1814	white	M27 Extracellular Matrix	17.8497	21.0901	21.6408	21.7377	22.0341	20.7405	20.3691	20.8224	20.5921	17.3344	32.1951	32.207	32.1458	32.0701	32.1475
480	ANXA6|P08133	513.38	2.37682e-12	5.2134e-05	7.71882e-05	0.0937981	9.86801	9.07955	-0.788462	paleturquoise	M31 Axon Node/Ion Channel	18.9482	17.347	18.604	19.9372	18.4474	28.6056	28.4551	28.5622	28.4401	28.5608	27.6911	27.7279	27.7714	27.7043	27.7868
481	RHOC|P08134	41.0685	4.29068e-06	0.296136	5.49356e-06	4.26569e-05	0.198855	1.07976	0.880903	tan	M12 Cytoskeleton	24.2375	24.4986	24.1867	24.6508	24.0375	24.676	24.4034	24.5847	24.3478	24.5934	25.1508	25.2944	25.5381	25.369	25.6575
482	ABCB1|P08183	301.821	5.48421e-11	0.0328153	6.69566e-05	1.92471e-05	0.660907	5.13631	4.4754	grey	not strongly coexpressed in brain	20.6608	21.7097	21.5411	20.6001	20.8359	21.7081	21.9823	22.0765	21.689	21.1962	26.2684	26.2084	26.1572	26.178	26.2171
483	SLC3A2|P08195	36.0962	8.38399e-06	1.29402e-05	5.48386e-05	0.553029	4.72354	4.08188	-0.64166	blue	M2 Mitochondria	23.8551	24.5291	21.5025	24.1187	23.9791	28.3751	28.8226	28.7484	27.1306	28.5255	26.9744	28.6547	27.0857	26.9963	28.6828
484	PFKM|P08237	811.861	1.55895e-13	1.52548e-06	1.45894e-05	3.03279e-05	-0.851753	-3.428	-2.57625	yellowgreen	M36 Neurotransmitter Regulation	28.8363	28.828	28.8755	28.8599	28.8655	27.9927	28.0507	27.9875	27.9373	28.0383	25.1273	25.5125	25.5644	25.2287	25.6922
485	HSP90AB1|P08238	3909.5	1.29475e-17	2.53645e-07	8.59687e-09	4.79974e-12	-1.00785	-2.12816	-1.12031	plum1	M38 Heat Shock/Folding	30.2615	30.3939	30.295	30.2535	30.2817	29.2724	29.2703	29.2705	29.311	29.322	28.1475	28.1867	28.1828	28.1409	28.1868
486	SYP|P08247	97.5876	3.77625e-08	4.02278e-08	8.00434e-07	0.0210037	7.96517	6.08481	-1.88036	turquoise	M1 Synapse/Neuron	21.6596	21.6191	21.3984	25.0691	21.4589	30.096	30.1673	30.0691	30.053	30.6457	28.1079	28.1872	28.2182	28.8564	28.2594
487	CTSG|P08311	14.71	0.00059133	0.923043	0.0010239	0.00195783	0.23449	2.99007	2.75558	lightsteelblue1	M41 Ambiguous	20.3846	21.4807	21.46	21.6909	21.1566	22.0925	21.6681	21.7347	20.9673	20.8826	24.5582	24.802	21.5527	25.095	25.1153
488	PDHA1|P08559	721.555	3.14567e-13	7.06992e-08	1.2624e-05	5.09628e-07	3.93185	2.79798	-1.13387	blue	M2 Mitochondria	23.9904	24.0016	23.9969	23.4666	24.0442	27.5859	27.8186	27.8924	27.906	27.956	26.6344	26.6448	26.765	26.6668	26.7786
489	COL4A2|P08572	510.586	2.45499e-12	0.621503	3.20799e-05	8.9221e-07	-0.343154	9.83656	10.1797	white	M27 Extracellular Matrix	21.6125	21.0562	22.0009	23.36	21.6467	22.1371	21.3594	20.9712	21.5324	21.9604	31.8509	31.7457	31.7101	31.6251	31.9273
490	CYC1|P08574	1322.63	8.48154e-15	4.8219e-06	1.14842e-05	0.00132993	7.0143	6.30537	-0.708925	blue	M2 Mitochondria	21.3638	20.667	20.7936	21.444	20.578	28.0498	27.9417	27.9807	27.8968	28.0489	27.2642	27.2451	27.2853	27.2709	27.3079
491	SNRPB2|P08579	29.1214	2.48587e-05	0.124924	2.25231e-05	0.000526938	1.00933	3.50974	2.50042	lightgreen	M18 RNA Splicing	20.7119	21.4383	21.4214	20.7969	21.7157	21.1676	21.9437	24.2711	22.1358	21.6126	24.6932	24.5656	25.106	24.6135	24.6546
492	CFH|P08603	24.6004	5.68263e-05	3.88375e-05	0.0131523	0.00947348	-4.03177	-1.96332	2.06845	darkorange	M26 Complement/Acute Phase	26.24	26.2114	26.5702	26.1848	25.9809	21.206	22.0759	21.6039	21.4641	24.6784	24.6385	23.3031	23.9219	24.6279	24.8792
493	SNRNP70|P08621	113.411	1.60932e-08	0.821167	6.9719e-08	4.12617e-08	-0.158061	3.33703	3.49509	salmon	M13 RNA Splicing	22.5316	21.9984	22.3254	22.4402	22.7903	22.4301	21.6089	22.067	21.9672	23.2223	25.6676	25.8012	25.3914	25.9416	25.9692
494	VIM|P08670	27268.1	1.13345e-22	3.75765e-10	2.77845e-13	4.80304e-15	-1.96525	3.18082	5.14607	greenyellow	M11 Cell-ECM Interaction	29.2646	29.2846	29.2871	29.3262	29.2776	27.2644	27.302	27.3232	27.3825	27.3418	32.4697	32.5076	32.463	32.4144	32.4896
495	RPS17|P08708	650.352	5.8356e-13	1.08676e-05	7.46337e-06	9.97338e-09	3.35588	5.79245	2.43657	grey40	not in brain network	20.517	20.4797	20.7366	21.0626	19.9922	24.0491	23.6489	23.9922	23.7889	24.0883	26.3072	26.3836	26.4625	26.2522	26.3449
496	GNAI3|P08754	167.489	1.71107e-09	1.3755e-08	1.14702e-05	0.12747	3.78614	4.33256	0.546417	grey	not strongly coexpressed in brain	20.9796	21.9792	20.5512	21.6836	20.8651	24.9306	24.8651	25.0369	25.0727	25.0841	25.3829	25.7676	25.3851	25.1295	26.0565
497	ANXA5|P08758	138.512	5.12253e-09	0.439416	1.07642e-08	2.93417e-08	0.0423996	0.502366	0.459967	brown	M3 Oligo/Myelination	27.02	26.9823	26.8685	27.0429	26.972	27.0521	26.9437	27.009	27.0087	27.0841	27.4496	27.4683	27.4748	27.4684	27.5363
498	RPSA|P08865	385.813	1.28954e-11	5.95299e-05	1.50905e-05	0.376191	4.37399	4.63467	0.260686	skyblue	M28 Ribosome/Translation	21.6052	20.7717	21.2779	21.7066	22.023	25.9889	25.7988	25.8235	25.7497	25.8935	26.2264	25.99	25.9933	25.9928	26.3554
499	PKHD1|P08F94	12.4055	0.0012001	0.00128152	0.558433	0.00805987	4.13105	0.918606	-3.21245	grey40	not in brain network	20.4503	21.3996	21.6105	21.4929	21.4799	26.41	21.2847	26.5774	26.4868	26.3297	22.6272	21.8251	22.1675	21.931	22.4755
500	SNRPA|P09012	17.031	0.00031263	0.0513308	0.0202358	0.00022128	-1.50754	1.80453	3.31206	salmon	M13 RNA Splicing	24.5336	24.8771	24.6431	24.8006	24.7846	24.9377	24.0601	22.0325	23.4965	21.5745	26.8499	26.9096	26.7394	25.3504	26.8123
501	FGF2|P09038	114.932	1.49165e-08	0.535199	3.17849e-08	8.20434e-08	0.348462	4.34323	3.99477	greenyellow	M11 Cell-ECM Interaction	21.413	20.5089	20.5338	21.4541	22.0375	21.0655	22.2421	21.69	20.9359	21.7562	25.8689	25.494	25.5134	25.3598	25.4274
502	ENO2|P09104	3106.33	5.13322e-17	1.66e-08	1.31076e-08	1.26293e-10	1.14394	-1.82776	-2.9717	black	M7 MAPK/Metabolism	28.9622	29.0621	28.9715	28.8901	29.0583	30.2035	30.1028	30.0429	30.1283	30.1865	27.1914	27.1071	27.1491	27.1571	27.2007
503	ACAA1|P09110	29.7689	2.22779e-05	2.46836e-05	0.274395	0.000261074	1.08171	0.238903	-0.842805	grey	not strongly coexpressed in brain	24.2739	24.4323	24.6463	24.95	24.4884	25.6027	25.6994	25.8332	25.2824	25.7817	24.7961	24.8971	24.422	25.0022	24.8681
504	GSTP1|P09211	72.7093	1.96224e-07	7.98114e-05	1.29759e-07	0.000348589	-2.77205	-5.13116	-2.35911	black	M7 MAPK/Metabolism	29.3301	29.4276	29.6515	29.6027	29.5129	26.8101	26.8199	26.7333	26.5551	26.7461	22.614	25.3549	25.3593	24.6435	23.8974
505	SNRPC|P09234	24.4927	5.80406e-05	0.0479343	0.00299302	4.29789e-05	-1.62342	2.5626	4.18603	lightcyan	M16 RNA Binding	24.2402	20.8601	24.0987	23.7399	21.5391	20.898	20.9779	21.6525	21.6107	21.2219	26.0027	25.1731	25.3444	25.1982	25.5728
506	LGALS1|P09382	705.627	3.59246e-13	1.21592e-05	2.15949e-09	1.15302e-08	0.43238	1.96149	1.52911	orange	M25 Sugar Metabolism	28.304	28.1075	28.335	28.3338	28.2699	28.8263	28.664	28.6595	28.7117	28.6505	30.1932	30.3495	30.2162	30.1119	30.2867
507	QDPR|P09417	3699.98	1.8009e-17	5.28778e-06	5.76908e-12	1.19756e-07	-1.13361	-3.6397	-2.50609	brown	M3 Oligo/Myelination	30.9327	30.956	31.0875	30.937	30.8605	29.8176	29.8384	29.8433	29.8236	29.7827	27.3183	27.3765	27.2442	27.2236	27.4126
508	HMGB1|P09429	2782.81	9.91728e-17	3.85954e-12	1.47575e-09	2.28957e-08	-3.53106	-1.96267	1.56839	salmon	M13 RNA Splicing	29.6265	29.7369	29.705	29.749	29.8288	26.295	26.1662	26.214	26.1618	26.154	27.7592	27.9183	27.7342	27.6817	27.7396
509	RBP1|P09455	272.702	9.95555e-11	2.03996e-07	3.93208e-05	1.65252e-07	-2.63725	-5.32501	-2.68776	grey	not strongly coexpressed in brain	27.0221	27.1908	27.2806	27.0848	27.2116	24.6454	24.5407	23.9683	24.6713	24.7779	21.1388	21.5701	21.8684	22.0387	22.5488
510	GNAO1|P09471	13192	8.82812e-21	1.64356e-13	1.27005e-09	6.37774e-10	5.17239	3.31928	-1.85312	yellow	M4 Synapse/Neuron	26.6413	26.6598	26.593	26.5925	26.7552	31.7786	31.7969	31.8521	31.7819	31.8942	29.9955	29.959	29.9862	29.9231	29.9745
511	GSTM1|P09488	31.3444	1.7201e-05	7.58929e-05	3.29086e-05	0.827541	-4.03693	-4.40152	-0.364587	grey	not strongly coexpressed in brain	26.2077	26.3851	26.8336	26.8351	26.9136	20.996	23.1724	21.8314	21.8623	25.1282	22.4932	22.6128	21.7917	22.424	21.8457
512	TPM1|P09493	2451.22	2.11957e-16	0.0538052	2.67799e-08	1.20688e-09	-0.179509	4.05225	4.23176	black	M7 MAPK/Metabolism	27.7136	27.4517	27.585	27.4313	27.3681	27.3157	27.5264	27.2677	27.255	27.2873	31.4947	31.6193	31.5361	31.5353	31.6255
513	CLTA|P09496	705.677	3.59094e-13	1.42493e-08	1.21051e-06	3.17635e-07	1.53285	0.414698	-1.11815	yellow	M4 Synapse/Neuron	26.4623	26.5352	26.5247	26.4364	26.3948	27.9709	28.1012	28.0656	27.882	27.9979	26.9293	26.94	26.8726	26.8685	26.8165
514	CLTB|P09497	1056.68	3.23969e-14	6.24557e-11	5.88854e-09	6.14991e-08	1.76768	0.618044	-1.14964	grey	not strongly coexpressed in brain	26.9287	26.8402	26.8455	26.9443	26.8884	28.727	28.5932	28.6932	28.6164	28.6556	27.4396	27.6189	27.4237	27.5254	27.5297
515	ANXA4|P09525	154.083	2.77229e-09	6.65686e-05	3.69933e-07	4.52132e-07	1.67788	4.39955	2.72167	greenyellow	M11 Cell-ECM Interaction	22.2188	21.5888	21.6801	21.4468	21.8835	22.6838	23.5295	23.3376	23.9231	23.7334	25.8274	26.8423	25.908	26.1804	26.0576
516	CNP|P09543	61780.4	8.38588e-25	6.57194e-18	1.22076e-14	1.47421e-12	4.57116	2.88175	-1.68941	brown	M3 Oligo/Myelination	27.5775	27.6033	27.6158	27.593	27.6254	32.1831	32.1619	32.1754	32.1531	32.1971	30.4663	30.5082	30.4822	30.4546	30.5124
517	DLD|P09622	2231.15	3.72165e-16	3.38625e-11	3.5444e-10	1.08386e-07	2.26492	1.59054	-0.674377	blue	M2 Mitochondria	25.7281	25.7162	25.6959	25.5737	25.6761	27.9277	27.9028	27.9682	27.901	28.0148	27.3155	27.2254	27.1987	27.283	27.3199
518	HNRNPA1|P09651	503.216	2.67607e-12	4.06561e-08	1.72297e-05	7.52764e-08	-0.664003	0.907478	1.57148	salmon	M13 RNA Splicing	27.9164	27.8437	28.0575	27.8259	28.0127	27.2517	27.1494	27.3401	27.2483	27.3466	28.7807	28.85	28.8867	28.8574	28.8188
519	COX6C|P09669	805.222	1.63708e-13	1.58536e-05	1.71558e-05	0.000652801	7.86914	6.77529	-1.09385	violet	M32 Ambiguous	21.374	20.5119	20.823	20.6385	21.8658	28.8982	28.9057	28.9399	28.8262	28.9889	27.6825	27.7741	27.8926	27.7527	27.9878
520	PARP1|P09874	51.431	1.30025e-06	4.55729e-06	0.972542	3.48532e-06	-2.62993	0.0682599	2.69819	brown	M3 Oligo/Myelination	25.7893	26.121	26.1955	26.1041	26.0454	24.3258	23.1392	23.5319	22.2069	23.9019	25.9558	26.2448	26.1708	26.0734	26.1518
521	UCHL1|P09936	11122	2.45695e-20	2.61184e-10	1.01823e-13	1.96529e-10	-1.77858	-4.78045	-3.00188	midnightblue	M15 Ambiguous	32.0359	32.16	32.0597	32.1397	32.0974	30.3511	30.3129	30.3098	30.2719	30.3542	27.286	27.3161	27.2623	27.3007	27.4254
522	LTA4H|P09960	47.6905	1.9477e-06	1.13695e-05	3.45994e-06	0.610402	-4.79764	-5.38249	-0.584856	black	M7 MAPK/Metabolism	26.822	26.8459	27.4902	27.2301	27.0863	22.582	22.4365	22.6184	20.7683	23.081	21.8433	19.324	22.6601	22.4875	22.247
523	ALDOC|P09972	8570.02	1.17272e-19	2.66911e-09	2.16365e-14	8.44493e-12	-1.41851	-4.25058	-2.83207	violet	M32 Ambiguous	31.5868	31.6211	31.6948	31.6138	31.6689	30.2293	30.2322	30.2248	30.1168	30.2898	27.3758	27.3767	27.4043	27.3215	27.4543
524	C4B; C4B_2|P0C0L5	150.518	3.17335e-09	3.24363e-05	7.23192e-07	4.32759e-05	-5.32312	-3.18163	2.14149	greenyellow	M11 Cell-ECM Interaction	26.9974	26.9614	26.8093	27.1116	26.871	21.4261	22.2081	21.3053	22.1475	21.0481	23.1065	24.6258	23.4908	23.3281	24.2913
525	H2AFV|Q71UI9	884.671	9.34553e-14	2.03412e-06	4.48521e-06	1.06553e-05	4.00244	8.46476	4.46233	brown	M3 Oligo/Myelination	21.3334	20.3175	20.7982	21.4116	20.7617	24.758	24.6976	25.0409	25.4263	24.7117	29.3951	29.3847	29.3036	29.4353	29.4275
526	HIST2H2AA3; HIST2H2AA4|Q6FI13	1903.82	9.61504e-16	8.948e-06	2.35991e-06	1.47358e-10	8.09719	12.1352	4.03797	grey40	not in brain network	20.5524	21.6584	21.4425	21.9538	21.6967	29.5602	29.5237	29.5593	29.6936	29.4531	33.5492	33.6605	33.5946	33.5479	33.6275
527	CLEC2L|P0C7M8	93.1029	4.92482e-08	5.37889e-08	0.0280883	9.65242e-07	3.33299	0.765729	-2.56726	paleturquoise	M31 Axon Node/Ion Channel	21.3312	20.8011	22.0044	20.7435	20.6979	24.227	24.6012	24.5559	24.366	24.493	21.6681	21.5844	21.7105	22.5599	21.8839
528	SAA1|P0DJI8	534.769	1.86567e-12	2.45595e-05	2.30271e-06	3.21545e-05	-6.25535	-1.82009	4.43526	darkorange	M26 Complement/Acute Phase	27.7251	27.6637	27.621	27.5607	27.6061	21.8137	22.0322	21.1231	20.8939	21.0369	25.8792	25.5752	25.9673	25.7102	25.9442
529	SAA2|P0DJI9	132.777	6.53122e-09	4.46677e-09	4.38593e-05	2.14748e-06	-5.03828	-2.14919	2.88909	darkorange	M26 Complement/Acute Phase	27.3831	27.5385	27.6782	27.7284	27.7971	23.1914	21.692	21.6777	23.174	23.1988	25.4392	25.6415	25.5088	25.5047	25.2853
530	SET|Q01105	34.77	1.01593e-05	3.63768e-05	2.37393e-05	0.947904	3.31159	3.45804	0.146451	lightcyan	M16 RNA Binding	20.6581	21.3157	21.6825	21.3728	23.857	25.0458	24.6427	25.134	25.1026	25.5189	25.3913	24.8004	25.3074	25.2747	25.4026
531	HSPA1A|P0DMV8	158.086	2.39041e-09	3.02194e-05	6.9301e-07	2.44361e-05	-0.447314	-0.261497	0.185817	grey40	not in brain network	28.6377	28.7457	28.6896	28.7031	28.6471	28.2492	28.2205	28.2397	28.2381	28.239	28.433	28.4441	28.4889	28.4022	28.3475
532	U2AF1|Q01081	331.71	3.14519e-11	0.363453	3.77496e-06	1.74608e-05	0.263966	4.28105	4.01708	salmon	M13 RNA Splicing	21.5898	21.4208	21.8492	21.0024	21.6794	21.305	21.6547	22.2699	22.0316	21.6002	25.856	25.9359	25.7718	25.7321	25.651
533	CBS|P35520	26.3755	4.05144e-05	0.00104686	3.4296e-05	0.104439	-1.94296	-2.83766	-0.8947	tan	M12 Cytoskeleton	24.8147	24.7164	24.6187	25.0909	25.0519	21.4866	23.0668	24.3615	22.7826	22.8803	22.2689	22.4302	21.9469	21.866	21.5923
534	IGLC3|P0DOY3	104.576	2.55238e-08	0.0394464	3.97692e-07	3.06097e-08	-0.276284	1.07336	1.34965	mediumpurple3	M40 Ambiguous	25.7568	25.7768	25.9895	25.6438	25.6673	25.4431	25.5916	25.7162	25.2723	25.4297	26.7582	26.9906	26.6089	26.8668	26.9766
535	CALM3|P0DP25	2052.51	6.13176e-16	1.5001e-08	2.40066e-06	1.52275e-09	0.614879	-0.510812	-1.12569	grey40	not in brain network	31.7806	31.7587	31.738	31.7811	31.8366	32.3847	32.3616	32.3882	32.3968	32.4382	31.2878	31.2585	31.2715	31.2702	31.253
536	LYNX1|P0DP58	178.599	1.17904e-09	0.000111406	1.10111e-07	9.74991e-05	5.26888	3.46365	-1.80523	darkmagenta	M34 Ambiguous	21.8661	21.9827	21.8314	21.3763	23.3199	27.144	27.3375	27.5858	27.5111	27.1425	25.5161	25.3655	25.428	25.7236	25.6616
537	RAP2A|P10114	929.825	6.94609e-14	8.73938e-07	3.51492e-07	5.0849e-06	4.43325	2.67516	-1.75809	yellow	M4 Synapse/Neuron	23.3474	23.4208	23.4567	23.5271	23.488	28.0163	28.029	27.6917	27.5851	28.0842	25.9279	26.3577	26.0617	26.1535	26.115
538	RO60|P10155	7.41993	0.0079874	0.00679437	0.0651751	0.438514	-1.82821	-1.21555	0.612661	grey40	not in brain network	24.4113	25.07	24.4006	24.9827	25.0479	23.8144	21.8325	21.6107	23.4416	24.0722	22.6632	24.1534	23.7811	23.5127	23.7244
539	RRAS|P10301	118.772	1.23656e-08	0.801598	3.14479e-08	5.42533e-08	0.324425	6.92743	6.603	white	M27 Extracellular Matrix	20.8628	20.4965	20.5468	20.483	20.6264	19.5694	21.3098	22.1848	19.3721	22.2016	27.5559	27.533	27.5831	27.4532	27.5275
540	HLA-C|P10321	133.163	6.42335e-09	0.481069	1.36883e-08	3.58238e-08	0.367269	4.5343	4.16703	grey	not strongly coexpressed in brain	20.3957	21.8275	21.661	21.6323	20.574	21.9885	21.1288	21.0923	22.185	21.5321	25.7041	25.6727	25.688	25.7484	25.9487
541	H1-4|P10412	6131.65	8.72756e-19	7.14586e-10	3.91469e-12	5.63524e-11	1.4064	4.60025	3.19384	grey40	not in brain network	26.7561	26.643	26.7773	26.7576	26.788	28.1846	28.0807	28.2082	28.0964	28.1841	31.2635	31.3629	31.4355	31.2538	31.4075
542	SPP1|P10451	1228.63	1.3173e-14	8.111e-07	9.89229e-07	0.12518	-5.95982	-5.67097	0.288843	darkred	M21 MHC Complex/Immune	27.4136	27.3573	27.4617	27.524	27.4232	21.5164	21.6798	21.7546	21.1375	21.2924	21.6176	21.764	21.6144	21.616	22.2129
543	DLAT|P10515	186.905	9.05417e-10	6.49477e-05	1.3115e-08	0.0122173	5.84697	4.7367	-1.11026	blue	M2 Mitochondria	21.5535	21.8097	20.6546	20.7729	22.6683	27.1965	27.1466	27.0179	27.6607	27.6721	26.1507	26.2637	26.1803	26.2866	26.2612
544	TXN|P10599	85.4115	7.99654e-08	0.000235702	5.30325e-08	2.78609e-05	-2.2106	-4.98154	-2.77094	cyan	M14 Protein Folding	30.9018	30.9793	30.8951	30.9124	30.7981	28.7008	28.7149	28.6084	28.8136	28.596	26.2628	24.0691	26.5474	26.2455	26.4543
545	COX5B|P10606	444.525	5.57948e-12	6.45015e-05	0.000105292	0.0363262	8.51818	7.62377	-0.894412	blue	M2 Mitochondria	20.6878	20.5254	22.6564	21.5085	21.0449	29.8079	29.8441	29.8525	29.6715	29.838	28.8756	28.8487	28.8785	28.9593	28.9799
546	MGST1|P10620	297.528	5.96639e-11	1.3124e-05	1.03606e-05	0.00611769	4.49266	3.73481	-0.757846	darkmagenta	M34 Ambiguous	21.8774	21.6393	21.6435	21.394	20.6932	25.7502	25.8852	26.031	25.8614	26.1828	25.2474	25.1609	24.9845	25.5516	24.977
547	MAPT|P10636-8	4757.41	3.99394e-18	1.01958e-08	2.50011e-08	1.03561e-08	-0.782609	-3.54133	-2.75872	paleturquoise	M31 Axon Node/Ion Channel	29.8255	29.8571	29.8973	29.8294	29.868	29.0971	29.1117	29.0554	29.0074	29.0925	26.3578	26.4291	26.2337	26.2101	26.34
548	PRKAR1A|P10644	6.84212	0.0104013	0.0214046	0.017392	0.992669	-0.396897	-0.411484	-0.0145873	brown	M3 Oligo/Myelination	25.5871	25.5525	25.5119	25.4385	25.273	24.8255	25.0465	25.1514	24.8157	25.5394	24.926	25.1943	25.1903	25.0391	24.9559
549	CHGA|P10645	157.051	2.48299e-09	3.6643e-07	1.71251e-06	7.26374e-05	-1.5695	-2.51004	-0.940541	black	M7 MAPK/Metabolism	26.0962	25.6796	25.7855	26.0562	26.359	24.3506	24.2852	24.4502	24.7995	24.2436	23.5397	23.3068	23.34	23.4908	23.7492
550	UROS|P10746	2.06506	0.169536	0.431241	0.152947	0.753924	-0.767036	-1.20067	-0.433638	grey	not strongly coexpressed in brain	23.9274	23.7642	23.7706	21.9573	23.865	21.9862	22.2681	24.1444	21.0733	23.9774	22.2226	22.2876	21.5046	22.6382	22.6282
551	ESD|P10768	115.498	1.4504e-08	9.49712e-06	9.39032e-09	3.3766e-05	-3.16167	-5.94764	-2.78597	black	M7 MAPK/Metabolism	29.0396	29.3032	29.3241	29.1851	29.7385	26.2209	25.8994	25.8457	26.1534	26.6628	22.5411	22.2155	23.4734	24.0849	24.5375
552	HSPD1|P10809	1746.49	1.61055e-15	4.81805e-07	4.33728e-05	1.14123e-12	1.15356	0.147325	-1.00624	blue	M2 Mitochondria	28.3767	28.43	28.4846	28.3603	28.3685	29.5688	29.5417	29.5556	29.5429	29.579	28.5831	28.5372	28.5379	28.5501	28.5485
553	CLU|P10909	2260.65	3.4403e-16	0.0295464	5.5034e-09	1.89903e-10	0.111447	2.24287	2.13142	black	M7 MAPK/Metabolism	27.3215	27.5074	27.4435	27.4849	27.4893	27.5472	27.5235	27.6459	27.5914	27.4958	29.6489	29.7304	29.6555	29.7245	29.7017
554	HAPLN1|P10915	944.895	6.3112e-14	2.44309e-06	7.33487e-06	5.45739e-08	5.98548	4.15013	-1.83535	yellowgreen	M36 Neurotransmitter Regulation	21.3084	21.6939	21.2797	20.7322	21.0474	27.3074	27.2845	27.1516	27.1649	27.0807	25.1968	25.4637	25.2807	25.4026	25.4686
555	HSPA5|P11021	90.2469	5.86931e-08	8.72784e-06	4.1542e-08	0.000615265	1.88834	3.09108	1.20274	plum1	M38 Heat Shock/Folding	25.2859	25.6825	25.6403	24.2179	25.4814	27.1044	27.1581	27.2713	27.1518	27.0641	28.1831	28.5453	28.2582	28.2243	28.5525
556	LAMC1|P11047	427.101	7.06921e-12	0.572874	1.90891e-05	2.67129e-10	-0.54392	13.0832	13.6272	white	M27 Extracellular Matrix	17.3805	14.9838	17.3522	15.0495	14.9572	15.3857	15.6697	15.6873	15.7128	14.5483	28.3228	29.202	29.1133	29.1904	29.3108
557	MAP2|P11137	1138.88	2.07178e-14	4.76847e-05	3.72426e-08	4.99082e-07	0.503278	-0.759061	-1.26234	darkgreen	M22 Post-Synaptic Density	28.0275	28.0559	28.1505	28.0525	28.0157	28.5633	28.5666	28.5689	28.5748	28.5449	27.2741	27.2658	27.368	27.2606	27.3383
558	HSPA8|P11142	2300.14	3.10166e-16	0.780837	1.44663e-09	7.32292e-10	-0.0135016	-1.1778	-1.1643	plum1	M38 Heat Shock/Folding	30.7211	30.8079	30.811	30.7715	30.7666	30.803	30.7401	30.7682	30.7153	30.7841	29.597	29.5823	29.6073	29.5754	29.6272
559	SLC2A1|P11166	426.797	7.09906e-12	0.0005852	3.09594e-05	1.00567e-05	1.68289	8.87396	7.19107	darkolivegreen	M33 Ambiguous	21.3135	20.6327	20.5826	19.2848	20.6915	21.6353	22.9394	22.0015	22.1418	22.2015	29.2937	29.3339	29.4299	29.371	29.4462
560	SLC2A3|P11169	294.395	6.34969e-11	4.06688e-05	6.26193e-05	0.0018575	4.66049	3.73989	-0.9206	turquoise	M1 Synapse/Neuron	21.8809	21.6218	20.5297	21.4585	21.3584	25.9385	26.2606	26.0294	25.9291	25.9942	24.9269	24.9316	25.3499	25.1652	25.1753
561	PDHB|P11177	1741.05	1.64086e-15	2.25871e-07	2.65688e-08	1.11301e-06	3.29343	2.26669	-1.02674	blue	M2 Mitochondria	25.1416	25.1591	25.3073	25.2356	25.4557	28.5764	28.5766	28.5821	28.5425	28.4888	27.5142	27.658	27.5207	27.4348	27.5051
562	DBT|P11182	20.3715	0.000138708	0.000144282	0.347903	0.00147993	3.32424	0.789156	-2.53508	blue	M2 Mitochondria	21.4832	20.5606	21.1571	21.8017	23.3549	25.4063	25.0604	24.6835	24.702	25.1265	21.8528	22.2003	21.6157	24.1855	22.4489
563	PYGB|P11216	3448.52	2.74526e-17	5.97752e-08	3.22503e-11	8.34753e-07	-1.24741	-1.72197	-0.474561	black	M7 MAPK/Metabolism	28.9196	28.9492	28.964	28.9558	28.9623	27.7473	27.6916	27.7539	27.6483	27.6727	27.2199	27.2755	27.1947	27.2111	27.24
564	PYGM|P11217	516.737	2.2867e-12	5.42423e-09	2.10714e-06	0.000221154	-2.10572	-2.60742	-0.501696	darkolivegreen	M33 Ambiguous	27.4419	27.4983	27.4536	27.3175	27.3407	25.387	25.2988	25.1706	25.2359	25.4311	24.7093	24.5674	24.9801	24.7283	25.0298
565	RALA|P11233	764.558	2.22882e-13	2.28991e-09	3.91181e-08	5.37164e-08	4.16612	2.75433	-1.41179	cyan	M14 Protein Folding	24.0714	24.4266	23.9173	24.0154	24.041	28.364	28.3037	28.2994	27.9983	28.3369	26.7026	26.9744	26.8898	26.6469	27.0296
566	RALB|P11234	6.66471	0.0113067	0.0211135	0.0203786	0.999785	2.36453	2.37933	0.0148015	grey	not strongly coexpressed in brain	25.0578	21.9752	21.6858	25.4756	21.1244	25.4158	25.0807	25.5454	25.4205	25.679	25.6035	25.3642	25.5059	25.3979	25.3441
567	SPTB|P11277	114.976	1.48835e-08	0.545097	3.19155e-08	8.11554e-08	0.323826	4.09852	3.77469	darkorange	M26 Complement/Acute Phase	21.7242	20.5078	20.6499	21.7839	21.7368	21.3149	21.6132	21.4248	22.0451	21.6236	25.6148	25.3947	25.6997	25.5529	24.633
568	LAMP1|P11279	108.792	2.03908e-08	9.13367e-06	1.33196e-08	6.7723e-05	1.8421	3.34696	1.50486	brown	M3 Oligo/Myelination	22.9366	22.1573	22.9608	22.511	23.3934	25.3253	24.6425	24.3881	24.3726	24.4412	26.0698	26.1526	26.0951	26.1641	26.2122
569	ACADM|P11310	3.63942	0.0581571	0.247343	0.0502037	0.607527	-0.619256	-0.974595	-0.355339	grey	not strongly coexpressed in brain	24.7802	25.3555	25.0661	25.1762	25.5119	24.6614	24.602	24.5068	24.3668	24.6565	24.478	22.6045	24.4453	25.1683	24.3207
570	G6PD|P11413	158.697	2.33769e-09	4.26073e-09	1.76421e-08	0.169638	-4.51347	-3.97615	0.537321	orange	M25 Sugar Metabolism	26.3201	26.0456	25.7101	26.7196	25.921	21.3311	21.7771	20.9969	21.974	22.07	22.7075	21.5326	21.8817	22.2672	22.4468
571	UBL4A|P11441	23.334	7.32287e-05	0.000778921	0.338048	7.91913e-05	1.73295	-0.505839	-2.23878	darkturquoise	M23 Ambiguous	21.7062	23.0814	22.8211	23.0974	21.5573	24.1448	24.477	24.4604	23.4483	24.3975	21.7729	22.1529	21.7246	22.4592	21.6246
572	PC|P11498	49.9541	1.52026e-06	9.52856e-06	0.549322	2.60858e-06	1.74925	-0.231962	-1.98122	darkolivegreen	M33 Ambiguous	23.7537	24.6423	24.9647	24.81	24.8181	26.4428	26.2331	26.1924	26.3911	26.4758	23.9429	24.6028	24.1142	24.6469	24.5223
573	DMD|P11532	14.9106	0.000558103	0.00405978	0.000614671	0.525914	2.86307	3.64341	0.78034	grey	not strongly coexpressed in brain	21.2072	21.1254	20.6481	25.2849	21.5661	24.7611	24.9214	24.9161	24.7487	24.7999	25.2775	25.8211	25.3477	25.4211	26.1814
574	MTHFD1|P11586	31.5131	1.6742e-05	0.570433	2.50241e-05	0.000108388	-0.352486	-2.49924	-2.14676	grey	not strongly coexpressed in brain	24.6857	24.7938	24.747	24.9463	24.6936	24.3425	24.3669	24.2707	24.5628	24.5611	22.0055	21.7737	21.8773	21.806	23.9076
575	ADH5|P11766	1235.51	1.27412e-14	3.86055e-08	4.74992e-07	2.22707e-06	-2.04244	-3.639	-1.59655	black	M7 MAPK/Metabolism	28.2612	28.17	28.303	28.2859	28.2352	26.1737	26.1258	26.2625	26.1259	26.3552	24.4902	24.8676	24.6005	24.6598	24.4422
576	PRPS2|P11908	61.6159	4.8822e-07	0.0203038	4.34135e-07	1.69504e-05	-0.763115	-2.59671	-1.83359	steelblue	M30 Proteasome	25.599	25.7381	25.7903	25.6287	25.5878	24.9478	24.5762	25.1692	24.9917	24.8434	23.9406	22.65	22.5517	22.7186	23.4995
577	PABPC1|P11940	76.8196	1.4458e-07	1.1461e-07	0.00387958	9.43033e-06	-1.25182	-0.42146	0.830357	orangered4	M39 Translation Initiation	26.114	25.9438	25.8921	26.1191	25.9983	24.5804	24.8215	24.9572	24.7583	24.6908	25.8712	25.714	25.3227	25.4212	25.6309
578	PCNA|P12004	6.03076	0.0153868	0.0164197	0.0558721	0.775168	-1.43553	-1.1358	0.299727	orangered4	M39 Translation Initiation	21.5341	23.66	23.922	23.6166	23.653	21.6809	22.0506	22.2814	22.1894	21.0057	21.6783	21.6918	22.5059	22.2338	22.5969
579	NEFH|P12036	3289.74	3.64077e-17	1.09939e-11	1.33243e-08	1.24571e-07	4.09053	2.75162	-1.3389	paleturquoise	M31 Axon Node/Ion Channel	24.9594	24.7368	24.7433	24.8998	24.7757	28.9578	28.7792	29.0079	28.897	28.9257	27.5485	27.5009	27.6071	27.6117	27.605
580	COX6A1|P12074	898.177	8.5386e-14	6.59887e-06	1.30249e-05	0.000301524	8.91687	7.63602	-1.28085	grey	not strongly coexpressed in brain	20.5177	20.9729	21.3201	20.4966	21.9191	30.0234	29.8008	30.0451	30.089	29.8525	28.5764	28.7241	28.6094	28.6118	28.8848
581	HARS1|P12081	61.7986	4.80379e-07	3.76642e-06	7.53461e-07	0.353558	-3.39043	-3.94267	-0.55224	grey40	not in brain network	26.5601	26.5533	25.889	26.8517	25.5993	23.7761	22.2278	22.4644	22.0963	23.9368	22.3922	22.4409	22.0387	22.6314	22.2368
582	COL11A1|P12107	359.287	1.96382e-11	0.994657	3.9592e-05	1.29833e-05	0.0225446	5.31913	5.29658	lightcyan1	M42 Matrisome	21.5165	20.6262	21.7014	21.6131	21.8789	21.8808	21.0982	21.0511	21.7404	21.6782	26.8746	26.8162	26.7387	26.7151	26.7871
583	COL6A1|P12109	1027.07	3.83816e-14	2.89544e-05	9.63684e-06	3.55478e-10	2.47736	14.5222	12.0449	white	M27 Extracellular Matrix	16.3844	16.3649	16.3739	16.0065	14.2697	18.1584	18.2327	18.5617	18.2584	18.575	30.4038	30.3621	30.4874	30.2813	30.4759
584	COL6A2|P12110	52.8693	1.12092e-06	0.200437	1.41997e-06	1.27218e-05	1.86903	9.86454	7.9955	white	M27 Extracellular Matrix	18.5582	18.7101	18.7916	20.6041	18.5611	22.0319	17.4338	22.1676	21.008	21.929	30.2021	27.0205	30.0776	26.9896	30.258
585	COL6A3|P12111	2154.23	4.59103e-16	0.00078786	2.22835e-06	5.10969e-08	1.20416	14.1581	12.9539	white	M27 Extracellular Matrix	16.4072	15.8629	16.9227	16.0324	17.3102	17.6905	17.8121	17.9559	17.7932	17.3045	30.6628	30.6847	30.6326	30.6289	30.7168
586	SLC25A4|P12235	160.232	2.21115e-09	3.49126e-09	2.1979e-08	0.0652649	7.78248	6.60374	-1.17874	blue	M2 Mitochondria	20.445	23.6341	21.5205	21.5955	20.6968	29.4203	29.3319	29.3345	29.3005	29.417	28.3569	28.2216	28.3453	27.7148	28.272
587	SLC25A6|P12236	193.658	7.36534e-10	7.15917e-07	2.70864e-08	0.000597748	10.8802	7.9069	-2.97332	blue	M2 Mitochondria	19.9402	20.6925	20.7568	20.4084	21.9721	31.4688	31.4573	32.2481	31.487	31.5097	28.0369	31.0343	28.0432	28.0206	28.1694
588	IMPDH2|P12268	0.447238	0.649629	0.623533	0.870897	0.899091	-0.862932	-0.459987	0.402945	greenyellow	M11 Cell-ECM Interaction	24.5089	21.2983	24.3908	24.59	22.0009	24.7554	21.7561	22.3182	21.4313	22.2132	21.5702	21.9303	24.7062	24.1495	22.1327
589	CKB|P12277	4080.96	1.00117e-17	6.34678e-08	2.77509e-12	4.24451e-08	-1.35927	-2.95782	-1.59854	yellowgreen	M36 Neurotransmitter Regulation	32.2911	32.3491	32.189	32.2702	32.309	30.9301	30.9117	30.9071	30.8981	30.965	29.2769	29.3523	29.2604	29.3153	29.4144
590	CKMT1A; CKMT1B|P12532	1771.78	1.47786e-15	2.47552e-09	0.105191	6.69777e-10	2.02424	0.085968	-1.93827	blue	M2 Mitochondria	27.1766	27.2745	27.1679	27.2227	27.2493	29.1812	29.3085	29.1456	29.3131	29.2639	27.3888	27.3151	27.2493	27.2532	27.3144
591	ACTN1|P12814	806.685	1.61947e-13	8.55713e-05	7.84935e-06	3.04529e-11	2.52073	4.43006	1.90932	turquoise	M1 Synapse/Neuron	24.9195	25.6788	25.4312	25.4791	25.5738	27.9934	27.9341	27.9044	27.8687	27.9855	29.8193	29.9206	29.8194	29.7913	29.882
592	XRCC6|P12956	42.2119	3.71518e-06	4.70635e-06	0.275926	3.82833e-05	-3.56167	-0.666872	2.8948	salmon	M13 RNA Splicing	27.3734	27.6023	27.2963	26.9842	27.2166	23.9435	24.3394	24.1904	24.4025	21.7886	26.4713	26.6291	26.6992	26.6013	26.7374
593	XRCC5|P13010	129.155	7.65455e-09	7.99053e-09	0.00727404	1.86054e-07	-5.48019	-1.33231	4.14788	salmon	M13 RNA Splicing	27.2907	26.9214	27.3684	27.2974	27.2625	21.332	22.2294	20.354	22.5915	22.2326	26.1936	25.445	25.8626	26.1711	25.8067
594	COX4I1|P13073	74.7343	1.68484e-07	1.63353e-07	4.54785e-06	0.0219841	6.07324	4.46257	-1.61067	blue	M2 Mitochondria	24.2013	24.1481	23.9206	23.8732	23.893	30.9031	28.9367	28.8899	30.7357	30.9371	28.0804	28.1187	28.0429	28.0174	30.0897
595	RNH1|P13489	50.2347	1.4753e-06	0.00106793	9.77521e-07	0.000630627	-2.46612	-5.09406	-2.62793	brown	M3 Oligo/Myelination	28.371	28.3913	28.5037	28.4923	28.3402	25.8127	26.1449	25.9603	25.8007	26.0491	24.3224	20.8929	23.6395	23.8679	23.9053
596	SCG2|P13521	15.5231	0.000469337	0.180066	0.00972651	0.000378284	0.82588	-1.55493	-2.38081	midnightblue	M15 Ambiguous	24.2412	23.1658	23.8364	24.4168	24.9999	24.647	25.5779	24.5379	25.3903	24.6364	21.6796	23.2249	23.5659	22.63	21.7849
597	CFTR|P13569	203.622	5.49898e-10	1.63373e-05	0.0163471	6.98443e-09	5.10435	0.8902	-4.21415	grey40	not in brain network	20.3916	21.6797	20.6882	20.5319	21.5376	26.3145	26.1743	25.9782	25.6647	26.2189	21.9413	21.5948	21.7367	21.5792	22.4279
598	NCAM1|P13591	3306.61	3.53088e-17	7.34804e-11	1.5449e-07	1.553e-08	2.7074	0.815772	-1.89163	yellow	M4 Synapse/Neuron	27.4272	27.45	27.3846	27.4721	27.3333	30.1442	30.0924	30.1098	30.0935	30.1643	28.1566	28.2886	28.1666	28.228	28.3063
599	VCAN|P13611	3391.55	3.03328e-17	1.008e-11	4.31814e-09	1.65255e-11	2.27072	0.473796	-1.79693	brown	M3 Oligo/Myelination	28.4752	28.6042	28.5575	28.5715	28.5086	30.8593	30.835	30.8016	30.7547	30.82	28.9488	29.0758	29.0024	29.0322	29.0267
600	ATP1A3|P13637	3288.16	3.65124e-17	1.37081e-07	1.714e-06	2.94268e-09	7.11428	5.22164	-1.89264	blue	M2 Mitochondria	24.8229	25.1495	24.7513	25.2143	25.264	32.1952	32.057	32.2194	32.1112	32.1905	30.2562	30.3088	30.2626	30.2021	30.2804
601	EEF2|P13639	342.946	2.58441e-11	1.09907e-08	1.97901e-08	3.16021e-07	-0.938613	-1.63524	-0.696629	orangered4	M39 Translation Initiation	27.1441	27.3135	27.2928	27.3261	27.2136	26.3983	26.3156	26.3761	26.1222	26.3849	25.6558	25.5039	25.5277	25.7317	25.6949
602	MT1G|P13640	112.456	1.68875e-08	2.43867e-08	1.76271e-07	0.10358	-3.46736	-2.91001	0.557344	black	M7 MAPK/Metabolism	25.0088	24.5815	24.8516	25.0407	25.2155	21.0852	22.0014	21.2902	22.0207	20.9638	21.7868	21.484	22.4445	22.1873	22.2456
603	PDIA4|P13667	42.3351	3.65873e-06	0.00206487	0.00129553	2.43802e-06	-1.6089	1.70745	3.31635	saddlebrown	M29 Glycosylation/ER	24.7737	24.9568	24.1935	24.7093	24.94	21.7845	23.2353	24.025	23.8322	22.6517	26.3076	26.4756	26.4575	26.1571	26.7127
604	TPT1|P13693	64.3134	3.8608e-07	0.0571904	4.09241e-07	7.45631e-06	-0.635479	-2.66281	-2.02733	steelblue	M30 Proteasome	27.7031	27.6432	28.0869	27.6991	27.9114	27.2431	27.3778	27.2649	27.4364	26.544	24.829	25.3743	25.6239	24.3644	25.538
605	ALAD|P13716	351.327	2.24138e-11	1.85392e-05	4.29928e-06	1.7348e-05	-1.2299	-4.1956	-2.9657	greenyellow	M11 Cell-ECM Interaction	26.1172	26.061	26.1651	26.3244	26.4435	25.2571	24.9316	24.8584	24.8251	25.0895	21.937	21.5961	22.5661	21.8156	22.2184
606	LCP1|P13796	50.8328	1.38456e-06	3.77892e-06	4.74171e-06	0.980409	-3.01586	-2.95106	0.0647929	darkred	M21 MHC Complex/Immune	24.953	26.2161	25.1033	25.1389	24.9809	23.0763	22.2795	21.2271	22.019	22.7109	22.6008	21.8645	22.3234	22.2282	22.6199
607	PLS3|P13797	337.132	2.8585e-11	5.67619e-06	6.04028e-05	4.90634e-05	-1.9868	-5.96824	-3.98144	grey	not strongly coexpressed in brain	27.3221	27.2681	27.2261	27.2136	27.2409	25.3233	25.1436	25.2698	25.6537	24.9463	21.5791	21.8019	21.1958	21.5375	20.3153
608	ETFA|P13804	120.487	1.13931e-08	0.122852	1.7369e-08	1.081e-07	-0.153294	-1.02968	-0.876382	blue	M2 Mitochondria	26.3616	26.4445	26.5028	26.3761	26.6142	26.2178	26.2839	26.3085	26.4277	26.2949	25.5787	25.5	25.1862	25.4193	25.4666
609	PRKAR2A|P13861	5.04343	0.0257208	0.0213494	0.478772	0.166907	-0.129038	-0.0489796	0.0800585	turquoise	M1 Synapse/Neuron	25.8917	25.8017	25.8897	25.9845	25.8019	25.7207	25.7068	25.7362	25.8086	25.752	25.7946	25.9518	25.7923	25.7712	25.8146
610	CD59|P13987	194.2	7.24631e-10	8.96272e-09	0.00028774	0.019944	4.35693	5.2664	0.909473	darkmagenta	M34 Ambiguous	24.2861	24.4178	24.3232	24.3843	24.5096	28.7283	28.6965	28.7653	28.7242	28.7913	29.0292	29.134	29.0895	30.4753	30.525
611	GFAP|P14136	1958.04	8.12837e-16	4.3467e-06	1.72568e-08	1.79418e-08	-1.55909	-2.69388	-1.13479	greenyellow	M11 Cell-ECM Interaction	33.5958	33.6978	33.7292	33.4713	33.5697	32.0651	32.0205	32.0851	32.0301	32.0674	30.879	30.9544	30.9672	30.8522	30.9415
612	MIF|P14174	162.057	2.07095e-09	0.291084	4.22189e-09	1.31667e-08	-0.209868	-2.16746	-1.95759	black	M7 MAPK/Metabolism	30.0999	30.1869	30.1102	29.9668	30.0279	29.8657	29.7532	29.9699	29.8495	29.9041	28.2623	27.6127	28.1159	27.4754	28.0882
613	FOLR2|P14207	58.3994	6.5406e-07	0.244441	9.05058e-07	6.38429e-06	0.573009	3.39872	2.82571	darkred	M21 MHC Complex/Immune	20.3803	21.4987	21.885	20.4789	21.9392	21.6205	21.0572	22.3225	21.9492	22.0977	24.5211	24.3661	24.8289	24.6916	24.768
614	CD99|P14209	35.8948	8.62872e-06	0.000536818	6.47125e-06	0.0226871	2.61542	4.16009	1.54466	grey	not strongly coexpressed in brain	21.1472	24.4644	21.8445	21.5721	21.7088	24.5381	24.8836	24.6405	25.0521	24.6998	26.4196	26.4832	26.424	26.3306	25.88
615	PRKCSH|P14314	271.524	1.02119e-10	3.07615e-08	2.07354e-07	1.74337e-06	0.995936	1.6871	0.691168	saddlebrown	M29 Glycosylation/ER	26.1531	25.9432	25.8833	26.0737	26.1457	26.8701	26.9315	27.0212	27.19	27.166	27.674	27.6783	27.8211	27.6732	27.788
616	FDPS|P14324	196.596	6.74717e-10	2.66635e-07	1.01123e-05	5.77856e-06	-2.12939	-3.72757	-1.59818	grey	not strongly coexpressed in brain	27.8951	28.2399	28.1323	28.3289	27.9457	26.1285	25.9815	26.1937	26.0329	25.5585	24.1384	23.8045	24.4486	24.716	24.7966
617	COX7A2|P14406	444.624	5.57211e-12	1.15884e-05	9.68925e-05	0.000187278	7.23093	5.71275	-1.51818	blue	M2 Mitochondria	20.5112	20.5674	20.6535	21.7303	21.8262	28.5689	28.0655	28.3303	28.0884	28.3901	26.6954	26.9324	26.7313	26.7206	26.7726
618	ATP1B2|P14415	60.6351	5.32954e-07	8.03703e-07	4.46021e-06	0.31719	7.28637	6.20218	-1.0842	blue	M2 Mitochondria	20.5888	21.8633	20.4789	24.3387	24.3207	29.433	30.2964	29.5146	29.4145	29.364	28.435	28.5576	28.5238	28.5236	28.5613
619	NID1|P14543	59.9447	5.67319e-07	0.99414	1.87564e-06	1.67007e-06	-0.0926913	8.4642	8.55689	white	M27 Extracellular Matrix	19.0114	21.8228	21.9384	20.5976	21.0359	19.0118	22.1665	21.8819	18.6319	22.2506	28.0913	30.4742	30.4519	29.5515	28.1583
620	AKR1A1|P14550	1173.7	1.73096e-14	2.29597e-07	2.48537e-09	7.04356e-07	-2.30043	-6.09669	-3.79625	black	M7 MAPK/Metabolism	28.3855	28.2686	27.8896	28.1968	28.2503	25.8347	25.8601	26.0911	25.7658	25.9369	21.9758	21.7203	22.3877	22.1182	22.3054
621	PKM|P14618	7563.11	2.48106e-19	2.33486e-10	1.93378e-13	7.0993e-12	-1.72047	-4.28711	-2.56664	black	M7 MAPK/Metabolism	31.8045	31.8572	31.8181	31.7303	31.7859	30.0449	29.9892	30.1169	30.1277	30.1149	27.4155	27.5533	27.4975	27.5358	27.5583
622	ACYP2|P14621	51.3213	1.31526e-06	3.69207e-06	4.38264e-06	0.988681	-5.99011	-5.89275	0.0973615	brown	M3 Oligo/Myelination	27.2836	28.602	29.0162	27.283	27.2612	22.8341	22.7672	22.8685	19.261	21.7646	22.5557	21.706	21.4909	22.6746	21.555
623	HSP90B1|P14625	809.035	1.59165e-13	0.000234466	1.15238e-08	1.24291e-09	0.215346	1.38958	1.17423	plum1	M38 Heat Shock/Folding	26.3513	26.4303	26.5095	26.5131	26.5147	26.6714	26.6334	26.7613	26.6324	26.6972	27.9156	27.8774	27.8219	27.7925	27.8594
624	MYL6B|P14649	7.65334	0.00720236	0.00565402	0.0905508	0.29814	2.54875	1.52388	-1.02487	yellow	M4 Synapse/Neuron	21.1898	20.6316	21.9675	21.2713	21.1812	23.8599	24.3357	24.7428	24.8401	21.2066	23.1481	23.2325	21.9913	21.7352	23.7537
625	SNRPB|P14678	490.841	3.10173e-12	0.279274	1.83198e-09	9.16024e-06	0.267261	4.63304	4.36578	salmon	M13 RNA Splicing	22.1484	22.2253	22.2943	22.1554	22.6138	21.8612	22.7169	22.7791	22.6548	22.7615	26.7696	26.9107	26.9454	26.8527	27.1239
626	COX6B1|P14854	686.592	4.22709e-13	2.38447e-05	5.66481e-05	1.78362e-05	5.25602	4.12331	-1.13271	blue	M2 Mitochondria	24.786	24.1162	25.2103	24.7523	24.9621	30.0312	30.0399	30.0287	30.03	29.9772	28.8801	28.9409	28.8623	28.8361	28.9239
627	HNRNPL|P14866	762.155	2.27098e-13	4.19099e-06	1.4694e-06	9.65423e-09	-0.520391	1.70226	2.22265	lightgreen	M18 RNA Splicing	26.1507	26.0679	26.1351	26.3945	26.1719	25.5759	25.7481	25.6974	25.5539	25.7429	27.9183	27.9221	27.8512	27.8125	27.9273
628	GABRA1|P14867	103.115	2.76446e-08	1.81176e-08	9.48674e-05	1.1222e-05	4.59486	2.04845	-2.54642	green	M5 Post-Synaptic Density	21.5749	21.9167	20.9718	21.6536	21.8912	26.1493	26.1069	26.0268	26.6746	26.0248	24.1645	22.6629	23.9996	23.066	24.3574
629	DARS1|P14868	440.978	5.85047e-12	1.33301e-06	6.59558e-09	2.20211e-06	-1.3865	-0.943501	0.442998	grey40	not in brain network	27.5505	27.5616	27.5437	27.6444	27.6412	26.3556	26.1192	26.0797	26.2118	26.2427	26.611	26.6263	26.6869	26.5878	26.712
630	UQCRB|P14927	342.862	2.58815e-11	2.71413e-06	6.9702e-05	0.944167	6.18957	6.10186	-0.0877089	blue	M2 Mitochondria	21.3922	21.9458	21.9053	21.4722	20.3537	27.3409	27.301	27.3923	27.8968	28.0861	27.5009	27.5763	27.4977	27.3956	27.608
631	BRAF|P15056	44.5887	2.78346e-06	1.85891e-06	0.000853339	0.00210589	2.51019	1.32615	-1.18404	turquoise	M1 Synapse/Neuron	22.6293	21.9567	21.6732	23.014	21.7894	24.4111	24.8754	24.8678	24.6483	24.811	23.1933	24.1172	23.3621	23.7643	23.2564
632	GLUL|P15104	1094.88	2.62099e-14	6.15273e-05	1.06653e-09	1.11418e-07	-0.451045	-2.93064	-2.47959	darkgrey	M24 Ubiquitination	29.3897	29.5211	29.4475	29.2622	29.2611	28.8531	28.9704	29.0086	28.9017	28.8926	26.5826	26.3888	26.588	26.3104	26.3585
633	AKR1B1|P15121	72.7	1.96362e-07	0.7811	4.49691e-07	9.10556e-07	-0.248765	-3.95712	-3.70836	black	M7 MAPK/Metabolism	26.8172	27.0717	26.9088	27.0575	27.0909	26.7328	26.8886	26.6875	26.7423	26.6511	23.5949	21.2566	23.4782	23.388	23.4428
634	ANPEP|P15144	246.332	1.8075e-10	0.779718	2.76954e-05	1.84561e-07	-0.146451	4.06964	4.21609	grey	not strongly coexpressed in brain	21.583	21.8836	21.7914	20.9784	20.8343	20.8975	21.2948	21.7153	21.2884	21.1425	25.4761	25.2132	25.6372	25.6431	25.4492
635	GSPT1|P15170	22.7116	8.32846e-05	0.0139547	5.7129e-05	0.0145976	-1.52057	-3.02986	-1.5093	cyan	M14 Protein Folding	25.9984	25.7327	27.0091	26.5606	26.507	25.542	25.1437	24.2843	24.8314	24.4035	22.8968	24.6438	23.7818	21.9691	23.3669
636	PGAM2|P15259	27.5516	3.27058e-05	0.000137924	6.18441e-05	0.850444	-3.54485	-3.86013	-0.315277	greenyellow	M11 Cell-ECM Interaction	25.9602	27.1019	25.8144	25.8455	26.002	23.1534	21.2321	21.5785	24.7807	22.255	21.7732	21.8601	22.5345	22.6463	22.6093
637	EZR|P15311	671.157	4.83916e-13	7.62091e-10	7.21055e-08	0.884008	-1.94099	-1.91212	0.0288717	greenyellow	M11 Cell-ECM Interaction	28.6848	28.7391	28.7498	28.558	28.7511	26.8736	26.7242	26.7344	26.6943	26.7513	26.7313	26.9825	26.825	26.7344	26.649
638	UCHL3|P15374	95.5721	4.24874e-08	4.30568e-08	1.04495e-06	0.0154935	-5.84622	-4.38329	1.46293	grey	not strongly coexpressed in brain	26.3613	25.9636	26.4352	25.7168	25.988	20.476	20.2771	19.7111	20.3551	20.4145	22.6466	22.5406	19.8464	21.6402	21.8746
639	NME1|P15531	649.82	5.86409e-13	3.52562e-07	1.28114e-07	1.00954e-06	0.71767	-1.57971	-2.29738	cyan	M14 Protein Folding	28.4347	28.2223	28.4175	28.17	28.1845	28.9572	29.0342	29.0408	28.9896	28.9957	26.7448	26.7546	26.5077	26.706	26.8174
640	RPS2|P15880	57.8356	6.8949e-07	6.8753e-06	9.42576e-07	0.236615	3.39033	4.09177	0.701432	skyblue	M28 Ribosome/Translation	21.7604	21.6515	20.9952	21.8377	23.8941	25.3649	25.2826	25.4311	25.2999	25.7118	25.974	26.1512	26.0497	26.2522	26.1705
641	COX7C|P15954	1841.16	1.17456e-15	2.38148e-07	3.9626e-06	2.01697e-05	6.08476	5.26894	-0.815818	blue	M2 Mitochondria	21.7195	21.7697	21.1415	21.7971	21.7515	27.7516	27.5967	27.6997	27.6819	27.873	26.8473	26.9479	26.9156	26.8994	26.9138
642	CD44|P16070	26.1277	4.24255e-05	2.93374e-05	0.0177163	0.00490932	-0.771918	-0.347572	0.424346	greenyellow	M11 Cell-ECM Interaction	26.727	26.5222	26.6795	26.2099	26.5614	25.6046	25.8644	25.6763	25.7906	25.9045	26.1519	26.3656	26.0434	26.0251	26.3761
643	NQO2|P16083	117.889	1.29035e-08	0.0986791	1.87724e-08	1.33593e-07	-0.355684	-2.23539	-1.8797	grey	not strongly coexpressed in brain	24.4527	24.4759	24.9085	24.5209	24.3327	23.9468	24.3459	24.1631	24.3128	24.1438	22.6149	22.4943	22.5197	21.9698	21.9152
644	H2AX|P16104	174.45	1.35135e-09	5.34418e-07	1.85092e-06	1.01188e-05	4.19368	7.36951	3.17582	grey40	not in brain network	20.5166	20.9733	21.8569	20.603	21.3624	24.2963	24.2539	26.0742	25.8471	25.8091	28.6138	28.2575	28.2427	28.7412	28.3045
645	ACAN|P16112	204.463	5.36857e-10	4.03049e-09	3.08602e-06	0.139906	2.80968	3.16316	0.35348	paleturquoise	M31 Axon Node/Ion Channel	21.8143	21.1197	21.1948	21.8912	21.3992	24.1568	24.1704	24.1597	24.6776	24.303	24.736	24.9178	24.6469	24.3298	24.6045
646	ITGB4|P16144	103.793	2.6635e-08	0.985361	9.42276e-08	8.13008e-08	-0.045512	3.44698	3.49249	greenyellow	M11 Cell-ECM Interaction	21.8709	21.8352	20.7921	21.9204	21.9528	21.2759	22.3204	21.8468	20.8933	21.8074	25.1409	25.3972	25.1044	24.9703	24.9935
647	CBR1|P16152	942.655	6.40113e-14	5.18133e-09	2.6618e-09	9.27151e-07	-1.46032	-3.91597	-2.45566	brown	M3 Oligo/Myelination	30.6684	30.6538	30.9515	30.8633	30.6469	29.2518	29.2319	29.2781	29.2686	29.4521	26.7323	26.9284	26.8663	26.5958	27.0814
648	ANK1|P16157	49.5738	1.58375e-06	0.312458	2.21073e-06	1.42845e-05	0.710434	4.31328	3.60284	darkolivegreen	M33 Ambiguous	21.7809	20.6601	20.7605	20.9221	22.0255	20.7813	21.2067	22.1553	21.9218	23.6363	25.6468	25.7551	25.4799	25.4354	25.3982
649	ACADS|P16219	37.3446	7.03556e-06	7.12127e-06	0.000120783	0.136616	-2.78662	-2.08968	0.696937	grey	not strongly coexpressed in brain	24.3756	24.3809	24.5537	24.4113	24.106	21.7524	21.0779	22.0868	22.09	20.8875	22.3761	21.8951	23.4051	21.5315	22.1713
650	PECAM1|P16284	26.248	4.14852e-05	0.991961	0.000102937	0.000123239	0.0620292	3.2462	3.18417	darkred	M21 MHC Complex/Immune	21.6944	21.7447	22.2226	22.0528	22.0769	21.3695	22.8641	22.1038	21.5779	22.1864	24.4867	27.4363	24.8711	24.5952	24.6331
651	PPP3CB|P16298	58.8527	6.27103e-07	0.521337	3.95851e-06	1.1091e-06	0.478086	-3.75511	-4.2332	turquoise	M1 Synapse/Neuron	25.9474	26.2248	25.8719	25.9719	26.3279	26.6058	26.6989	26.5875	26.5393	26.3028	24.242	22.4955	21.5835	21.6415	21.6059
652	KCNA2|P16389	254.058	1.50829e-10	6.27606e-06	3.82627e-08	3.17899e-06	4.58478	2.74799	-1.83679	paleturquoise	M31 Axon Node/Ion Channel	21.5464	20.7702	21.3241	21.858	21.8033	26.0774	26.2884	25.9289	26.1247	25.8066	23.913	24.2121	24.6906	24.1605	24.0658
653	H1-2|P16403	40.0389	4.89957e-06	0.000389345	3.59029e-06	0.0135239	4.92024	7.97907	3.05883	grey40	not in brain network	21.6658	21.8778	21.3612	21.6253	21.717	27.8927	27.5527	27.5081	22.1857	27.709	29.499	29.6682	29.7244	29.6036	29.6473
654	POR|P16435	144.199	4.06348e-09	1.70343e-08	1.09178e-08	0.835075	2.78595	2.89737	0.111416	yellow	M4 Synapse/Neuron	20.8617	21.3023	21.919	21.7438	22.0117	24.1813	24.4714	24.2955	24.3273	24.4928	24.6714	24.5582	24.2153	24.5374	24.3431
655	EPB42|P16452	169.804	1.58031e-09	0.406417	3.54735e-09	8.95339e-09	0.273863	3.41501	3.14115	darkorange	M26 Complement/Acute Phase	21.0095	21.3394	21.9923	20.9455	21.2989	21.8563	21.5812	21.0505	21.9675	21.4994	24.8944	24.7709	24.5755	24.6184	24.8015
656	ATP2A2|P16615	78.9088	1.24506e-07	3.07249e-07	5.35929e-07	0.847426	5.39564	5.12841	-0.267231	pink	M8 Protein Transport	22.7872	24.1744	21.5828	21.0922	22.9902	27.667	27.8439	28.2847	27.5013	28.3083	28.1216	27.973	27.2619	27.412	27.5005
657	CPE|P16870	18.5141	0.000214988	0.00450364	0.167103	0.000178801	1.97776	-0.960735	-2.93849	midnightblue	M15 Ambiguous	21.732	21.9706	24.1457	21.8095	24.35	24.8719	24.9332	24.908	24.5604	24.6231	21.7964	21.6068	22.1017	21.9046	21.7946
658	STMN1|P16949	541.744	1.7276e-12	1.06398e-06	3.01296e-05	4.00541e-05	-1.18127	-3.81902	-2.63775	lightcyan	M16 RNA Binding	30.3737	30.3655	30.3477	30.3648	30.3827	29.3128	29.0501	29.2112	29.1379	29.2161	26.562	26.3904	26.1118	26.8111	26.864
659	YBX3|P16989	3.18968	0.077465	0.0989384	0.982282	0.133334	-1.2437	-0.0986532	1.14504	darkred	M21 MHC Complex/Immune	24.3606	24.1935	24.4018	24.2891	24.539	23.6639	22.0856	22.0599	23.7546	24.0015	24.5617	24.4455	22.3417	25.439	24.503
660	HSPA6|P17066	182.071	1.05432e-09	0.00064998	1.49997e-07	4.11685e-08	-0.316113	-1.13448	-0.818365	plum1	M38 Heat Shock/Folding	30.8252	30.755	30.952	30.8494	30.8287	30.4951	30.5624	30.6891	30.3547	30.5284	29.5784	29.7605	29.7886	29.64	29.7704
661	HMGA1|P17096	161.213	2.13448e-09	0.0160889	4.16571e-05	3.20381e-08	0.831503	4.26346	3.43196	lightgreen	M18 RNA Splicing	21.8267	21.7467	21.7684	21.229	20.604	21.9693	22.1542	22.2249	22.9797	22.0041	25.5577	25.4852	25.8572	25.8873	25.7046
662	GOT1|P17174	594.028	9.99722e-13	0.155918	2.23424e-07	1.85336e-05	0.212659	-3.0709	-3.28356	darkgrey	M24 Ubiquitination	28.1583	27.9453	27.9119	28.0905	27.7513	28.19	28.1966	28.1465	28.2078	28.1798	24.573	25.207	25.0548	24.8743	24.7939
663	PRKCA|P17252	141.741	4.48635e-09	1.0429e-08	0.601066	2.24592e-08	1.5081	0.0984869	-1.40961	tan	M12 Cytoskeleton	24.9561	24.8689	25.1223	25.168	25.5124	26.6408	26.6495	26.682	26.5672	26.6287	25.114	25.1071	25.3582	25.2628	25.278
664	GJA1|P17302	10.4423	0.00236121	0.00184259	0.0404038	0.230572	2.96495	1.82524	-1.13971	tan	M12 Cytoskeleton	24.9051	27.7276	25.105	27.1724	23.4089	28.7292	28.5275	28.7413	28.3961	28.7496	27.3171	27.7415	27.6307	27.1482	27.6077
665	NDUFB7|P17568	613.779	8.23163e-13	2.85418e-05	2.69268e-05	9.53491e-05	6.12599	4.94145	-1.18453	blue	M2 Mitochondria	20.6565	21.6597	21.6814	20.7419	21.0407	27.3051	27.2653	27.2963	27.2539	27.2896	26.0819	26.0159	26.0633	26.0058	26.3206
666	SYN1|P17600	3259.79	3.84573e-17	5.0636e-09	2.7153e-08	2.22702e-10	1.04883	-1.35904	-2.40787	yellow	M4 Synapse/Neuron	29.1662	29.3117	29.1904	29.2376	29.2554	30.298	30.3418	30.3098	30.216	30.2399	27.8612	27.8972	27.8333	27.8732	27.9013
667	PRKACA|P17612	88.1893	6.68185e-08	0.131509	9.32183e-08	7.21885e-07	-0.139734	-0.825502	-0.685768	yellow	M4 Synapse/Neuron	27.4925	27.6244	27.6064	27.4368	27.7024	27.5185	27.381	27.4835	27.3609	27.4198	26.6072	26.8772	26.6103	26.8618	26.7784
668	CAPN2|P17655	246.566	1.79744e-10	1.3653e-08	1.60732e-06	3.57841e-05	-2.02399	-2.99819	-0.974199	greenyellow	M11 Cell-ECM Interaction	26.7319	26.5098	26.8213	27.0026	26.7026	24.518	24.8518	24.8694	24.709	24.7	23.2696	23.9878	23.7124	24.0124	23.795
669	DES|P17661	41.7599	3.93121e-06	0.363366	3.39667e-05	5.40735e-06	-1.67625	8.41011	10.0864	brown	M3 Oligo/Myelination	21.4484	21.4494	16.0481	21.5085	18.0567	21.3192	16.8662	16.9182	18.625	16.4013	28.3749	28.1803	28.1002	27.8963	28.0098
670	GAP43|P17677	3372.94	3.13493e-17	0.00203301	4.82331e-13	4.36314e-09	0.14648	-2.2529	-2.39938	yellow	M4 Synapse/Neuron	30.4294	30.42	30.4439	30.3702	30.3801	30.4723	30.6208	30.582	30.4777	30.6233	28.1223	28.2139	28.1339	28.1375	28.1715
671	DDX5|P17844	46.1812	2.31113e-06	0.00125909	0.00105921	1.53314e-06	-1.79543	1.83428	3.62971	sienna3	M35 Ambiguous	24.4688	24.9664	23.6889	23.203	23.9045	21.2161	22.0862	22.9135	22.9536	22.0851	26.1956	25.5637	26.0566	26.0074	25.5798
672	PFKL|P17858	115.382	1.45873e-08	0.416359	2.87925e-08	8.95301e-08	-0.0883089	-0.927387	-0.839078	black	M7 MAPK/Metabolism	27.1456	27.142	27.128	27.1577	27.0603	27.1192	26.8733	27.1984	26.9961	27.0051	26.3106	26.2218	26.1213	26.0175	26.3256
673	GM2A|P17900	32.1362	1.51665e-05	1.83712e-05	0.000150285	0.33274	-3.30952	-2.66057	0.648948	brown	M3 Oligo/Myelination	25.9228	25.251	25.3537	25.4003	25.7478	21.2439	23.3739	21.4455	21.9496	23.1152	22.0493	22.555	23.4203	22.7292	23.6189
674	LGALS3|P17931	135.969	5.6984e-09	0.0952093	5.52735e-08	8.7152e-09	-0.449255	2.54414	2.99339	greenyellow	M11 Cell-ECM Interaction	25.2491	24.3925	25.1237	24.9192	25.2338	24.2982	24.866	24.3285	24.1655	25.0138	27.6522	27.5232	27.3219	27.5078	27.634
675	PSMC3|P17980	3.71238	0.0555844	0.798322	0.0548228	0.162181	-0.26828	-1.08693	-0.818645	steelblue	M30 Proteasome	25.2575	25.193	25.1615	25.4371	25.4165	24.7644	25.2288	25.0396	24.9646	25.1267	24.8001	24.5808	24.7391	24.6983	22.2127
676	TCP1|P17987	394.002	1.13902e-11	5.28917e-06	0.00127535	3.38543e-07	0.645852	0.116403	-0.52945	cyan	M14 Protein Folding	26.3173	26.3101	26.2948	26.282	26.3179	26.8936	26.914	26.9604	26.9623	27.0211	26.403	26.4183	26.4268	26.3696	26.4864
677	RPL35A|P18077	143.796	4.12963e-09	1.72859e-07	3.82653e-09	0.0013142	2.7535	3.86251	1.109	skyblue	M28 Ribosome/Translation	21.1939	21.2384	20.8665	21.2753	22.0073	24.8936	23.9182	23.7539	23.9671	23.8161	25.3178	25.133	25.0832	25.037	25.3229
678	ARF4|P18085	491.225	3.08737e-12	3.81828e-05	3.87372e-05	0.0134049	5.69088	5.01544	-0.675437	skyblue3	M37 Endosome	21.8687	20.5381	21.2602	21.3125	20.7419	26.8355	26.9394	26.7723	26.8678	26.7607	26.0366	26.2486	26.012	26.2808	26.2205
679	RPL7|P18124	463.156	4.37527e-12	9.11307e-05	3.14751e-05	0.000520345	5.12826	6.29155	1.16329	floralwhite	M44 Ribosome/Translation	21.6426	20.9781	20.56	21.9452	20.7956	26.3488	26.3626	26.16	26.3472	26.3442	27.4235	27.4087	27.4584	27.4157	27.673
680	VCL|P18206	680.572	4.45441e-13	3.24002e-05	9.57867e-09	6.93529e-07	-4.13143	3.6484	7.77983	white	M27 Extracellular Matrix	25.7576	25.4462	25.8871	25.765	25.9129	22.3221	21.5006	21.1376	21.2088	21.9427	29.2446	29.6605	29.6122	29.227	29.2666
681	GABRG2|P18507	121.986	1.06153e-08	6.86427e-09	1.47127e-05	1.20777e-05	3.64338	1.80394	-1.83944	green	M5 Post-Synaptic Density	21.5547	21.4031	21	21.7207	21.9963	24.9194	25.1508	25.3178	25.3478	25.1559	23.1851	23.6834	22.5433	23.6977	23.585
682	RPL17|P18621	401.325	1.02156e-11	6.97443e-06	2.16708e-07	1.51707e-05	3.4771	4.83421	1.35711	skyblue	M28 Ribosome/Translation	21.3156	20.677	20.9016	21.6335	20.9727	24.8274	24.537	24.6908	24.3992	24.4315	26.1142	25.5173	26.09	25.9792	25.9707
683	PGAM1|P18669	5707.84	1.34072e-18	1.32317e-09	4.60213e-13	1.05808e-10	-1.67257	-4.24985	-2.57727	cyan	M14 Protein Folding	31.6048	31.5389	31.7111	31.5737	31.5561	29.9671	29.9349	29.8539	29.8986	29.9673	27.3041	27.3839	27.3392	27.2626	27.4456
684	ATP5PF|P18859	995.736	4.6173e-14	2.44449e-06	1.56454e-06	0.00251728	6.46403	5.7723	-0.691731	grey40	not in brain network	21.1293	20.7311	20.6989	21.4677	21.5334	27.4548	27.6493	27.6481	27.4547	27.6736	26.8686	26.7502	27.0795	26.7352	26.9884
685	CDH2|P19022	257.407	1.39685e-10	1.58418e-05	1.01368e-07	6.92361e-07	4.3724	2.37607	-1.99633	yellow	M4 Synapse/Neuron	20.8665	21.9412	20.753	21.2112	21.4292	25.7784	25.6191	25.6282	25.3065	25.731	23.4745	23.7864	23.5019	23.5864	23.7323
686	GNAZ|P19086	119.919	1.17046e-08	7.57287e-09	9.74638e-06	2.20149e-05	5.66495	2.94673	-2.71822	turquoise	M1 Synapse/Neuron	21.0928	20.9096	21.9628	21.9832	20.8443	27.2604	27.3365	27.0771	26.6699	26.7735	22.9441	24.8112	24.7249	24.5317	24.5143
687	PLCG1|P19174	16.9289	0.000321078	0.0263678	0.000225201	0.0403634	-0.512377	-0.984337	-0.47196	grey	not strongly coexpressed in brain	23.7206	24.0043	23.9542	24.1936	23.9586	23.5167	23.2622	23.6013	23.3473	23.5419	23.0583	23.4578	22.8695	23.1633	22.3607
688	NCL|P19338	722.617	3.11826e-13	4.68236e-09	0.00498656	3.62397e-08	-1.44571	-0.164813	1.28089	salmon	M13 RNA Splicing	27.202	27.2975	27.3448	27.2056	27.2036	25.7994	25.802	25.8442	25.6847	25.8946	27.0616	27.1209	27.078	27.0197	27.1492
689	HK1|P19367	6089.68	9.09441e-19	6.59473e-10	5.10961e-09	1.03441e-11	3.10664	1.63963	-1.46701	turquoise	M1 Synapse/Neuron	26.4278	26.4214	26.4475	26.4195	26.2918	29.4922	29.5004	29.4893	29.5003	29.5589	28.0027	28.0153	28.085	28.0336	28.0694
690	NDUFV2|P19404	512.364	2.40492e-12	1.20702e-05	5.27155e-07	0.000152629	6.48913	5.18699	-1.30215	blue	M2 Mitochondria	21.8157	21.1475	20.9315	20.5092	20.919	27.511	27.5488	27.6533	27.6243	27.4313	26.1044	26.6094	26.5534	25.8255	26.1652
691	ORM2|P19652	906.749	8.06861e-14	4.25171e-10	8.40673e-07	0.0397332	-5.24462	-4.86046	0.384157	darkorange	M26 Complement/Acute Phase	27.1909	27.1724	27.2068	27.47	27.2995	21.9524	21.8418	22.3189	21.9878	22.0156	22.5839	22.3102	22.5665	21.9115	22.6651
692	CSNK2A2|P19784	0.973001	0.405872	0.551457	0.415611	0.967477	0.910063	1.11931	0.209242	yellow	M4 Synapse/Neuron	24.726	24.562	21.1087	24.7144	21.0962	24.5144	25.2739	24.4643	21.994	24.5111	24.2812	24.7826	24.3621	24.0254	24.3525
693	ITIH2|P19823	37.6856	6.7124e-06	4.50228e-06	0.00359223	0.00182929	-2.85552	-1.36372	1.4918	darkorange	M26 Complement/Acute Phase	24.1175	24.3943	24.0247	24.4025	23.9495	21.1394	21.0567	20.9573	22.0605	21.3969	23.0872	23.4293	22.3186	21.7492	23.4855
694	ITIH1|P19827	1.65394	0.232058	0.242435	0.373283	0.948365	-1.45802	-1.19259	0.265432	darkorange	M26 Complement/Acute Phase	20.5624	24.8723	24.6487	20.9504	25.039	22.0346	22.0594	22.0871	21.6383	20.9632	22.139	21.6837	22.6737	21.9002	21.7131
695	ATP2B1|P20020	1271.54	1.07315e-14	4.52785e-06	6.12197e-06	1.11586e-07	6.82195	5.1038	-1.71815	turquoise	M1 Synapse/Neuron	20.6171	21.3697	21.3915	21.3498	21.5686	28.1248	28.0313	28.0787	28.0386	28.133	26.412	26.5149	26.286	26.3136	26.2891
696	EIF2S2|P20042	10.9972	0.00193487	0.00143128	0.053676	0.142535	-2.10007	-1.17953	0.920536	orangered4	M39 Translation Initiation	24.8244	24.7454	24.8811	24.7698	24.4891	20.8241	23.5287	23.5342	23.3342	21.9882	23.5976	23.2116	23.7202	23.6498	23.6329
697	ANXA7|P20073	44.3153	2.87548e-06	8.29522e-06	0.998232	8.90807e-06	0.726806	0.00503304	-0.721773	darkmagenta	M34 Ambiguous	25.6557	26.0139	25.8207	25.6956	25.9901	26.728	26.4878	26.6141	26.433	26.5469	25.9587	26.0145	25.7495	25.7791	25.6993
698	RAB3A|P20336	1063.66	3.11489e-14	4.03738e-07	4.37617e-07	2.78541e-06	1.73254	-0.559124	-2.29166	turquoise	M1 Synapse/Neuron	28.1223	28.2769	28.1012	28.2199	28.1411	29.8892	29.9027	29.9381	29.9114	29.8826	27.5836	27.7415	27.4674	27.5438	27.7294
699	RAB3B|P20337	9.19686	0.00378777	0.00306029	0.30823	0.0474939	2.57606	0.936015	-1.64004	pink	M8 Protein Transport	21.8389	20.7801	20.802	20.6485	21.283	23.8847	24.3317	24.5403	20.9096	24.5667	21.6479	21.9751	21.8922	22.5674	21.9501
700	RAB4A|P20338	77.8171	1.34559e-07	0.00266797	1.03225e-07	1.07104e-05	-0.795334	-2.26602	-1.47069	midnightblue	M15 Ambiguous	25.0948	25.0248	24.6388	25.2351	24.7199	24.1961	24.1197	23.9845	24.2882	24.1481	22.158	22.5232	23.2543	22.522	22.9258
701	RAB6A|P20340	248.508	1.71671e-10	1.25217e-06	7.04623e-07	8.9856e-08	-0.768336	-1.74486	-0.976525	orange	M25 Sugar Metabolism	30.4097	30.6575	30.7574	30.6949	30.7549	30.1047	29.94	29.8192	29.8122	29.7566	28.791	28.9122	28.8868	28.9641	28.996
702	PVALB|P20472	109.656	1.94935e-08	2.36467e-07	2.6135e-08	0.0710038	-3.97236	-4.83089	-0.85853	darkolivegreen	M33 Ambiguous	26.8538	27.0071	27.2041	26.94	27.066	23.4694	23.444	23.6939	22.8034	21.7986	22.5926	21.5636	22.4768	22.6667	21.6169
703	PSMB1|P20618	3.11885	0.081146	0.313384	0.621938	0.0699773	1.27806	-0.793091	-2.07115	darkgrey	M24 Ubiquitination	20.7314	25.0165	24.8858	24.9053	24.7648	25.2978	25.5428	24.983	25.2356	25.6348	22.6154	24.7379	24.5775	22.5815	21.8259
704	M6PR|P20645	85.8206	7.78515e-08	3.21651e-07	2.01656e-07	0.882208	3.46972	3.6196	0.149877	pink	M8 Protein Transport	21.2619	21.034	21.0559	21.9157	21.1723	24.6268	24.3193	24.5987	25.074	25.1696	24.0698	24.734	25.3263	24.5642	25.8435
705	COX5A|P20674	2790.61	9.75247e-17	9.40923e-07	3.18824e-06	1.48754e-07	5.26872	4.37081	-0.897915	blue	M2 Mitochondria	24.069	24.4109	24.3757	24.4066	23.9908	29.518	29.5373	29.5587	29.4728	29.5099	28.6211	28.6133	28.6092	28.6384	28.6251
706	LMNB1|P20700	82.9113	9.44423e-08	0.700663	2.09645e-07	4.69794e-07	0.529524	7.48761	6.95809	salmon	M13 RNA Splicing	20.0627	21.6301	19.5494	20.179	20.2485	21.9075	20.5843	22.1308	20.7555	18.9393	28.3246	26.1317	28.5007	28.2297	27.9211
707	OGN|P20774	54.4625	9.54974e-07	0.246376	1.2902e-06	9.54382e-06	1.49357	8.59891	7.10535	white	M27 Extracellular Matrix	20.7427	21.2223	21.2442	21.1548	20.7109	21.5196	26.6636	20.9759	21.7382	21.6455	30.5269	29.4214	29.3479	29.3788	29.3945
708	CAST|P20810	34.6159	1.03928e-05	5.51089e-05	1.80562e-05	0.702485	-2.88343	-3.2299	-0.346467	brown	M3 Oligo/Myelination	25.957	26.209	26.2344	25.895	26.1866	22.2071	23.622	24.0133	23.8608	22.3616	22.7209	21.7841	23.5889	23.6407	22.5979
709	MAG|P20916	492.709	3.03267e-12	3.71952e-05	8.01983e-09	5.3051e-09	4.43401	2.17584	-2.25816	brown	M3 Oligo/Myelination	25.0647	24.7479	24.0845	24.8217	24.9416	29.1642	29.1336	29.1794	29.1908	29.1623	26.9804	26.9405	26.9125	26.8861	26.8199
710	PTMS|P20962	763.898	2.24031e-13	4.36084e-06	1.80575e-06	1.85133e-07	-2.11643	-3.04921	-0.932781	darkturquoise	M23 Ambiguous	27.1058	27.0925	27.1914	27.1517	27.1311	24.9096	25.0511	25.2502	24.9804	24.899	24.0406	23.9567	23.9279	24.1994	24.3019
711	PTN|P21246	623.429	7.50283e-13	4.95453e-05	1.92295e-07	2.02731e-07	1.00075	4.8898	3.88905	lightcyan1	M42 Matrisome	20.923	21.1107	21.1326	21.3428	21	22.1252	21.8092	22.3493	22.0216	22.2076	25.5227	26.1526	26.2958	26.1303	25.8567
712	GSTM3|P21266	2148.22	4.66834e-16	1.29863e-09	2.15471e-07	8.92774e-07	-1.929	-3.7728	-1.84381	grey	not strongly coexpressed in brain	29.4069	29.4347	29.4433	29.5048	29.409	27.5882	27.5409	27.5375	27.4592	27.4279	25.524	25.7271	25.7355	25.5206	25.8275
713	ATP6V1B2|P21281	990.47	4.76566e-14	5.93861e-09	8.89431e-06	9.06252e-07	0.915616	-0.845608	-1.76122	turquoise	M1 Synapse/Neuron	28.4749	28.4056	28.5069	28.5143	28.4507	29.4278	29.3771	29.3474	29.3768	29.4015	27.5758	27.713	27.5434	27.5518	27.7404
714	ATP6V1C1|P21283	1312.97	8.86137e-15	1.28528e-07	3.09853e-08	4.59403e-09	0.929553	-1.08953	-2.01909	turquoise	M1 Synapse/Neuron	26.6829	26.7056	26.6445	26.7243	26.8209	27.6089	27.6085	27.6821	27.6297	27.6969	25.6253	25.6213	25.5105	25.6586	25.7149
715	CSRP1|P21291	925.023	7.16381e-14	1.12874e-09	4.48533e-09	1.66763e-05	-0.954571	-1.1766	-0.222026	greenyellow	M11 Cell-ECM Interaction	30.3587	30.4657	30.4099	30.4108	30.404	29.4766	29.4322	29.5115	29.3987	29.4572	29.2896	29.2166	29.1616	29.2096	29.2887
716	FLNA|P21333	633.955	6.79222e-13	9.29051e-09	2.63488e-10	1.51357e-05	-5.13707	6.8539	11.991	white	M27 Extracellular Matrix	23.5738	24.0494	24.0771	23.8413	23.8128	17.7665	19.328	18.0318	19.9144	18.6284	30.4945	30.8474	30.7556	30.77	30.7565
717	NF1|P21359	3.98929	0.0469569	0.0406131	0.211768	0.598034	1.28477	0.829192	-0.455578	green	M5 Post-Synaptic Density	21.4037	21.1856	21.2074	20.7519	21.3633	23.8572	21.5175	23.6278	21.3173	22.0159	21.9518	21.9668	22.508	22.013	21.6182
718	MAOA|P21397	4862.68	3.50302e-18	2.48899e-07	1.28099e-08	4.54609e-08	5.82443	6.81135	0.986919	midnightblue	M15 Ambiguous	21.1131	20.6458	20.6677	20.8274	20.8093	26.6166	26.5774	26.6656	26.6811	26.6447	27.6863	27.7042	27.5966	27.5257	27.6073
719	ACO1|P21399	41.3372	4.14659e-06	1.69051e-05	9.1911e-06	0.88549	-3.05742	-3.24669	-0.189266	ivory	M43 Ribonucleoprotein Binding	26.4354	25.7384	25.6738	26.0784	26.2639	23.2557	23.3584	22.4039	22.6866	23.1983	22.5592	22.5321	21.5697	23.09	24.2054
720	SYT1|P21579	2858.72	8.44143e-17	2.03356e-08	1.07362e-06	9.33163e-11	4.86379	2.79161	-2.07219	turquoise	M1 Synapse/Neuron	25.1264	25.4129	25.0517	25.0591	25.2802	30.0447	30.054	30.1381	29.9562	30.0563	28.0389	27.9259	27.9731	27.9311	28.0194
721	NT5E|P21589	76.1238	1.52088e-07	3.77804e-06	1.514e-07	0.02512	2.58846	3.48448	0.896021	darkolivegreen	M33 Ambiguous	21.0005	20.6537	21.778	21.0064	21.3597	23.7008	24.5332	23.5884	23.6842	23.2339	24.9778	23.8165	24.679	24.7359	25.0114
722	GPD1|P21695	186.119	9.27865e-10	2.12279e-05	5.05024e-09	0.45701	-6.38857	-5.93276	0.455816	brown	M3 Oligo/Myelination	27.5794	27.7117	27.5832	27.708	27.4734	21.3414	22.0167	21.2448	20.9532	20.5565	21.4067	20.3554	22.1946	22.5503	21.8847
723	VDAC1|P21796	2127.88	4.94181e-16	2.29301e-06	3.75071e-06	0.059606	8.62411	8.24061	-0.383508	blue	M2 Mitochondria	21.5543	21.3032	20.5672	20.7811	20.8613	29.6125	29.6681	29.7241	29.5892	29.5938	29.2598	29.276	29.2039	29.2646	29.2659
724	BGN|P21810	400.111	1.04001e-11	0.991242	4.83293e-07	8.50797e-05	-0.0503369	9.73354	9.78388	white	M27 Extracellular Matrix	21.076	20.7449	21.325	21.4836	20.7401	19.3037	22.0865	21.0665	21.239	21.4222	30.8576	30.7461	30.7358	30.8551	30.8427
725	SDHB|P21912	385.037	1.30497e-11	1.91133e-05	0.000133748	0.00264339	5.8263	4.85436	-0.971937	blue	M2 Mitochondria	20.5309	21.2996	22.1428	21.1951	21.024	26.7394	27.1056	27.1486	27.136	27.1944	26.1383	26.1434	26.0475	26.1111	26.0239
726	CD9|P21926	122.686	1.02735e-08	1.52026e-08	1.0355e-07	0.100237	6.88707	5.81577	-1.0713	brown	M3 Oligo/Myelination	24.3621	24.1929	21.4875	24.5237	24.367	30.671	30.6208	30.7612	30.5514	30.7641	29.5186	29.652	29.6647	29.5298	29.647
727	BCKDHB|P21953	5.65568	0.0186072	0.0854779	0.652067	0.0175201	0.957943	-0.36453	-1.32247	pink	M8 Protein Transport	24.7605	24.1714	23.885	23.965	23.9226	25.0024	25.1251	25.1973	25.1336	25.0358	23.9645	24.0908	24.2735	24.6022	21.9508
728	COMT|P21964	81.7773	1.02003e-07	0.000878001	7.23117e-08	1.49632e-05	0.460594	1.17623	0.715632	grey	not strongly coexpressed in brain	25.2297	25.3167	25.6318	25.1346	25.2377	25.896	25.8301	25.6754	25.8312	25.6208	26.4198	26.4372	26.6352	26.352	26.5875
729	TGM2|P21980	162.84	2.01398e-09	1.48463e-05	7.57854e-07	0.000321816	-3.25659	4.32457	7.58116	darkred	M21 MHC Complex/Immune	24.7707	24.4521	24.4755	24.8023	24.308	19.3427	21.3964	21.6919	22.0343	22.0602	28.8923	29.0216	28.9011	28.7765	28.8398
730	MMUT|P22033	85.9792	7.70494e-08	6.32251e-08	4.28082e-06	0.00374653	3.58335	2.43348	-1.14987	grey40	not in brain network	20.5151	20.6752	20.7669	21.0833	21.302	24.2812	24.5106	24.5373	24.5353	24.3947	23.6789	23.6564	23.8754	22.1851	23.114
731	OSBP|P22059	17.7173	0.000262127	0.032306	0.000182904	0.0259018	-1.23439	-2.52113	-1.28674	turquoise	M1 Synapse/Neuron	24.1807	24.4822	24.7442	25.2591	24.804	21.7023	24.0524	24.1711	23.7616	23.6108	22.5271	22.5555	22.2805	21.6096	21.8918
732	PCMT1|P22061	90.4781	5.78542e-08	9.39997e-05	3.74918e-08	3.68789e-05	-1.83979	-3.86794	-2.02815	cyan	M14 Protein Folding	28.4513	28.6701	29.116	28.7913	28.9515	27.1472	26.7146	26.9161	27.2473	26.756	24.8735	23.857	25.0283	25.8368	25.045
733	FBL|P22087	250.638	1.63298e-10	0.0193976	8.74964e-11	0.000203014	0.696496	4.52636	3.82987	salmon	M13 RNA Splicing	21.1948	20.9613	21.3214	21.1583	21.0146	21.1652	21.677	21.5344	22.6298	22.1265	25.7352	25.6775	25.7205	25.4438	25.7052
734	GART|P22102	6.36552	0.0130507	0.0262955	0.0212931	0.9924	-2.33899	-2.42984	-0.0908517	grey	not strongly coexpressed in brain	24.3764	25.4147	25.486	25.1371	25.1291	24.7587	24.0216	21.8797	21.7676	21.4207	22.743	22.3053	21.5591	25.0593	21.7273
735	TNXB|P22105	84.9024	8.26905e-08	0.993212	2.53699e-07	2.82827e-07	0.0577344	5.88865	5.83091	white	M27 Extracellular Matrix	20.6311	21.2414	23.4161	20.6172	21.0355	20.9792	22.1299	21.1778	21.9637	20.9795	27.0176	26.9936	28.3425	27.0153	27.0157
736	PAICS|P22234	744.204	2.61716e-13	7.70569e-08	2.80971e-06	1.67282e-05	-1.83366	-5.50494	-3.67128	darkmagenta	M34 Ambiguous	27.7081	27.9347	27.9406	27.9976	27.8643	26.2588	25.983	26.0559	25.9831	25.9963	22.5578	22.6637	22.6966	22.1223	21.8804
737	SCP2|P22307	9.08714	0.00395609	0.0615149	0.250729	0.00307421	-1.50337	0.993286	2.49665	grey60	M17 Transcription	24.679	24.6881	24.4198	24.6771	24.4217	21.9676	22.1947	24.4798	25.1122	21.6146	25.6947	25.7655	25.404	25.4813	25.5066
738	UBA1|P22314	830.096	1.36575e-13	2.35131e-10	3.17558e-06	6.29384e-05	-1.79817	-3.85931	-2.06114	black	M7 MAPK/Metabolism	29.2086	29.2151	29.1497	29.1793	29.3242	27.4402	27.4169	27.3971	27.3323	27.4995	25.5719	25.5844	25.1972	25.4038	25.0231
739	NME2|P22392	22.6926	8.36156e-05	0.000114603	0.60303	0.000525107	1.66429	0.260302	-1.40399	grey	not strongly coexpressed in brain	27.1637	27.3368	27.1917	27.0701	25.6235	28.6298	28.5872	28.3886	28.5439	28.5577	27.164	27.2828	27.2153	26.9002	27.125
740	HNRNPA2B1|P22626	3327.15	3.40232e-17	4.76592e-07	3.56379e-11	3.84077e-12	-0.519152	1.73107	2.25022	royalblue	M20 RNA Splicing	28.6015	28.6676	28.685	28.5611	28.6245	28.105	28.1088	28.0479	28.1301	28.1521	30.3591	30.3806	30.3604	30.2832	30.4116
741	CALB2|P22676	31.2781	1.73854e-05	6.15934e-05	3.95011e-05	0.947231	-3.09919	-3.24487	-0.145678	yellow	M4 Synapse/Neuron	25.4427	25.1624	25.5669	24.7731	24.8481	22.063	24.0702	21.3898	21.3195	21.4546	21.6344	21.8752	21.7755	21.7273	22.5564
742	PRKACB|P22694	2.37907	0.134814	0.210334	0.985493	0.163362	1.79346	-0.162107	-1.95556	midnightblue	M15 Ambiguous	25.7394	25.4464	20.6971	21.8522	25.9064	25.5343	25.9855	25.7413	25.4452	25.9024	24.5128	22.4979	24.3809	22.5591	24.8803
743	UQCRC2|P22695	8555.68	1.18455e-19	2.80687e-08	3.82408e-08	3.87644e-06	8.34036	7.71507	-0.625288	blue	M2 Mitochondria	21.1911	20.9518	20.9832	21.2762	21.3696	29.5284	29.5193	29.482	29.4164	29.5277	28.8542	28.922	28.8098	28.8449	28.9164
744	CA4|P22748	1520.48	3.6878e-15	8.6601e-07	1.97379e-07	6.53461e-07	4.96776	6.20697	1.23921	turquoise	M1 Synapse/Neuron	20.5606	21.1086	21.2633	20.7166	20.806	25.7211	25.8803	25.9288	25.9758	25.788	27.2066	27.1794	27.1207	26.9266	27.0566
745	FECH|P22830	13.6537	0.000809548	0.000748332	0.00873164	0.361066	2.77843	1.9985	-0.77993	blue	M2 Mitochondria	23.3866	23.9693	20.9737	21.2726	23.8362	25.6544	25.0031	25.6802	25.4946	25.4981	24.8344	24.8572	24.9834	24.4388	24.3171
746	FBLN1|P23142	142.677	4.31956e-09	8.3708e-09	0.30161	2.8138e-08	-3.86859	-0.392021	3.47657	brown	M3 Oligo/Myelination	25.9897	25.6276	26.284	25.31	25.4885	21.477	22.6445	22.1703	21.2597	21.8052	25.4008	25.1779	25.3931	25.2607	25.5071
747	ITGA6|P23229	90.6382	5.72816e-08	0.999983	1.85976e-07	1.86967e-07	0.0023146	4.83431	4.83199	greenyellow	M11 Cell-ECM Interaction	20.8496	23.0906	20.746	20.6467	21.1542	20.9478	21.7511	21.9085	20.8417	21.0495	26.0498	26.093	26.2236	26.1108	26.1814
748	SFPQ|P23246	916.354	7.57743e-14	2.50625e-07	6.12983e-10	5.48844e-08	-0.687295	1.82048	2.50777	lightgreen	M18 RNA Splicing	25.873	25.7256	25.8735	25.8144	25.8352	25.3079	25.1057	25.2054	24.9415	25.1248	27.6359	27.7184	27.7201	27.5523	27.5974
749	PPIB|P23284	53.7235	1.0281e-06	0.000129027	7.29579e-07	0.00379146	1.55307	2.58649	1.03342	saddlebrown	M29 Glycosylation/ER	23.566	25.011	25.173	24.9742	24.8562	26.0444	26.3982	26.0944	26.2828	26.5259	27.2879	27.3434	27.2332	27.2322	27.416
750	ME2|P23368	31.2465	1.74741e-05	0.935239	6.35992e-05	3.88006e-05	0.126178	-2.40604	-2.53222	blue	M2 Mitochondria	25.307	24.709	25.4086	24.9489	24.9133	25.7062	25.0022	24.7204	25.0972	25.3915	22.2494	22.465	21.894	24.1377	22.5105
751	WARS1|P23381	53.7456	1.02582e-06	3.28642e-06	3.02723e-06	0.997296	-4.63969	-4.67605	-0.0363598	grey40	not in brain network	26.042	26.1363	25.1462	26.5902	26.4749	21.8635	21.0767	21.4168	21.6507	21.1836	22.3339	21.8052	19.8514	20.3051	22.7137
752	RPS3|P23396	3973.68	1.17441e-17	8.14178e-08	1.90761e-08	3.22776e-06	5.13256	5.76825	0.635688	skyblue	M28 Ribosome/Translation	21.1324	21.3096	21.3314	20.9335	21.0323	26.3178	26.1852	26.3323	26.2762	26.2906	26.9749	26.9368	26.8095	26.8928	26.9666
753	PTPRD|P23468	15.7859	0.000436372	0.026813	0.0568193	0.000309485	1.54901	-1.33158	-2.88059	yellowgreen	M36 Neurotransmitter Regulation	24.8264	24.7862	24.5356	23.1425	22.3838	25.4455	25.0053	25.8894	26.0403	25.0392	21.6238	23.2656	23.3328	22.582	22.2124
754	PTPRE|P23469	21.1007	0.000117768	8.4228e-05	0.0442145	0.0074428	3.56266	1.50728	-2.05539	darkgrey	M24 Ubiquitination	20.84	20.7416	20.7635	21.2143	20.9881	21.8759	25.1051	25.4247	25.0389	24.9162	22.7434	22.4964	21.9364	22.3368	22.5708
755	PTPRZ1|P23471	2168.37	4.41475e-16	0.102142	6.03004e-11	1.73627e-11	0.0741952	-1.84002	-1.91422	turquoise	M1 Synapse/Neuron	28.6623	28.5889	28.6696	28.6947	28.5627	28.719	28.7724	28.6799	28.6433	28.7347	26.7532	26.7897	26.7545	26.8071	26.8736
756	OMG|P23515	868.392	1.04393e-13	1.03919e-10	0.00127171	2.51301e-07	1.65197	-0.234251	-1.88622	brown	M3 Oligo/Myelination	27.5383	27.4203	27.4998	27.4312	27.4197	29.1507	29.1607	29.0722	29.1427	29.0429	27.1258	27.225	27.2945	27.1148	27.3779
757	AHCY|P23526	146.751	3.6729e-09	0.000200293	0.000381004	3.60261e-07	-2.01342	-5.76644	-3.75302	orange	M25 Sugar Metabolism	28.429	28.3037	28.3324	28.3212	28.3874	26.7059	26.2582	25.9435	26.4993	26.2997	23.2024	23.0076	22.6192	23.0677	21.0447
758	CFL1|P23528	2690.79	1.21289e-16	1.09092e-09	8.32396e-10	7.07802e-09	-1.46744	-3.21067	-1.74323	cyan	M14 Protein Folding	32.2766	32.223	32.2328	32.2774	32.1568	30.8656	30.7093	30.7817	30.7172	30.7555	28.9131	29.1314	29.0644	28.9496	29.0547
759	EIF4B|P23588	22.1382	9.40004e-05	0.0342812	6.63799e-05	0.0071724	-1.69923	-3.91326	-2.21403	lightcyan	M16 RNA Binding	26.5739	26.1938	26.4024	26.3671	26.4213	24.5296	24.557	25.0812	24.3614	24.9331	22.1344	20.6502	23.4593	24.6339	21.5143
760	ATP2B4|P23634	952.339	6.0227e-14	3.86881e-08	3.57564e-06	2.16628e-05	7.89199	6.45838	-1.43361	yellow	M4 Synapse/Neuron	21.3785	21.0925	20.9844	20.924	21.1572	29.0541	29.0198	28.9899	28.936	28.9967	27.7327	27.9065	27.7103	27.7887	26.6902
761	ITPKA|P23677	17.5863	0.000270987	0.0745941	0.0120708	0.000197853	1.12515	-1.59827	-2.72342	turquoise	M1 Synapse/Neuron	23.8844	24.0077	24.1222	23.9901	21.4265	24.4712	24.5627	24.4005	24.6084	25.0138	21.6848	21.5497	21.7774	22.6881	21.7394
762	VAMP1|P23763	950.879	6.07807e-14	4.49051e-09	3.30255e-06	1.6038e-06	6.12156	4.71437	-1.40719	yellowgreen	M36 Neurotransmitter Regulation	21.2013	20.9696	21.1144	21.4677	21.756	27.5224	27.4635	27.2504	27.1366	27.7438	25.9318	26.0119	25.9218	26.0949	26.1203
763	LAMA2|P24043	96.5954	4.00075e-08	0.197617	3.51552e-07	6.26206e-08	-1.79737	10.7354	12.5328	white	M27 Extracellular Matrix	16.3487	20.9251	15.9631	16.1361	15.6084	17.5986	13.5956	15.0285	15.2552	14.5166	27.4745	27.6708	27.7832	27.8993	27.8306
764	EEF1B2|P24534	212.947	4.23515e-10	3.70491e-06	1.42296e-06	0.785189	-1.03168	-0.993732	0.037949	red	M6 Ribosome	26.6099	26.3033	26.5014	26.5145	26.4775	25.4186	25.5329	25.3972	25.4982	25.4012	25.4248	25.5424	25.6142	25.4028	25.4536
765	ATP5PB|P24539	165.938	1.80585e-09	3.567e-09	1.22505e-08	0.231179	7.59997	6.80237	-0.797602	grey40	not in brain network	20.6277	21.532	23.8048	21.2826	21.4009	29.5123	29.3854	29.3954	29.409	28.9457	28.6435	28.7019	28.5929	28.627	28.0945
766	ACP1|P24666	134.592	6.04142e-09	1.29555e-05	4.00115e-09	5.1351e-06	-2.05424	-4.30218	-2.24794	grey	not strongly coexpressed in brain	27.1457	26.8769	26.8841	26.1812	27.0261	24.67	24.9806	24.5306	24.6205	25.0409	22.3571	22.412	22.4106	21.947	23.4763
767	ACAT1|P24752	381.044	1.38787e-11	5.40279e-06	2.23144e-07	0.859657	0.926137	0.905932	-0.0202044	blue	M2 Mitochondria	26.5282	26.6403	26.7126	26.557	26.5377	27.5413	27.5186	27.5496	27.4741	27.5229	27.4419	27.5192	27.495	27.4519	27.5974
768	TNC|P24821	181.716	1.06636e-09	0.000369869	8.59504e-06	5.23638e-08	-0.621253	-2.09586	-1.47461	brown	M3 Oligo/Myelination	26.2246	26.1733	26.2968	26.5066	26.2495	25.6215	25.6733	25.6129	25.89	25.5468	24.4077	24.1455	23.8326	24.449	24.1366
769	MYL9|P24844	243.309	1.94302e-10	1.16876e-05	8.0316e-05	2.61729e-08	3.71582	10.2339	6.51808	white	M27 Extracellular Matrix	20.1427	20.1989	18.2202	20.7132	20.8536	23.9849	23.858	24.197	22.4555	24.2123	30.2429	30.2562	30.2511	30.2742	30.2738
770	MPST|P25325	17.0592	0.000310342	0.00196817	0.000382524	0.597629	-2.89819	-3.53604	-0.637843	greenyellow	M11 Cell-ECM Interaction	25.6292	26.0123	25.7664	25.7381	26.0143	24.2945	21.0726	24.0595	23.9349	21.3077	21.9535	23.6035	22.0134	21.915	21.9947
771	LAMA1|P25391	32.9853	1.32893e-05	0.0113787	9.22267e-06	0.00163105	1.91588	4.43739	2.52151	greenyellow	M11 Cell-ECM Interaction	20.9821	21.699	20.9915	21.065	21.4551	22.1616	24.6443	22.1011	24.7648	22.1003	26.2792	25.4013	25.384	25.5001	25.8149
772	RPS12|P25398	113.836	1.57537e-08	7.55283e-07	1.34805e-08	0.0021261	1.72395	2.4708	0.746848	skyblue	M28 Ribosome/Translation	23.9148	24.7287	24.811	24.8047	24.9827	26.3563	26.409	26.5283	26.2171	26.351	26.9484	27.2671	26.9703	27.2229	27.1872
773	DNAJB1|P25685	0.500602	0.618281	0.931305	0.597559	0.807743	-0.239469	-0.656852	-0.417383	lightyellow	M19 Axonogenesis	24.2234	24.3252	24.3556	24.1638	23.7751	20.9057	24.7832	24.8943	24.2583	24.8041	23.7113	24.1017	23.6176	23.589	22.5392
774	DNAJB2|P25686	117.107	1.34031e-08	2.30431e-08	0.234762	1.02321e-07	2.63512	0.324681	-2.31044	midnightblue	M15 Ambiguous	23.388	23.5958	23.5087	23.6028	23.6833	26.6805	25.8967	25.8656	25.8068	26.7045	24.0789	23.5381	23.9194	23.9463	23.9192
775	ATP5F1A|P25705	15912.6	2.86734e-21	8.74015e-11	3.51207e-10	3.95286e-10	5.45486	4.56333	-0.891531	grey40	not in brain network	25.8651	25.8692	25.823	25.9788	25.7737	31.3336	31.3495	31.2982	31.2649	31.3378	30.4025	30.4029	30.4271	30.4118	30.4822
776	MT3|P25713	7089.31	3.65663e-19	8.09613e-08	4.84854e-13	8.46081e-09	-3.05515	-5.66307	-2.60791	grey	not strongly coexpressed in brain	31.5296	31.4853	31.5605	31.4619	31.5072	28.5133	28.5179	28.4305	28.2735	28.5336	25.8336	25.7453	25.8646	25.8872	25.8985
777	PSMA1|P25786	23.9907	6.41193e-05	5.2731e-05	0.0017536	0.104853	0.777736	0.521703	-0.256033	black	M7 MAPK/Metabolism	24.8413	24.799	24.8719	24.5633	24.6067	25.4832	25.4892	25.6087	25.3404	25.6495	25.3154	25.381	25.2976	24.8245	25.4722
778	PSMA3|P25788	8.49707	0.00502605	0.0130925	0.955734	0.00782637	0.466109	-0.0391584	-0.505267	cyan	M14 Protein Folding	25.0892	25.0526	25.1033	24.9654	24.8739	25.7041	25.2143	25.5277	25.3068	25.662	24.5381	25.315	24.9499	24.9466	25.1391
779	PSMA4|P25789	23.276	7.41036e-05	0.000381282	0.00011514	0.723601	0.624846	0.713413	0.0885669	steelblue	M30 Proteasome	24.1232	24.3134	24.0982	24.4415	24.1255	25.0596	24.9167	24.4232	24.9387	24.8878	24.9633	24.8733	24.756	25.0629	25.0134
780	ITGA3|P26006	568.851	1.29293e-12	0.00118573	5.36452e-07	3.63171e-07	0.623646	4.07696	3.45331	grey	not strongly coexpressed in brain	20.858	21.3411	20.947	20.9419	20.6396	21.6045	21.6939	21.4688	21.244	21.8345	24.976	25.0595	24.9612	24.9197	25.1959
781	MSN|P26038	1953.68	8.23755e-16	1.1625e-09	9.7317e-08	3.3189e-06	-2.29222	-1.06634	1.22588	greenyellow	M11 Cell-ECM Interaction	27.7152	27.8104	27.8149	27.7515	27.8446	25.5696	25.4444	25.5964	25.4127	25.4526	26.7485	26.7232	26.7358	26.713	26.6845
782	DDX6|P26196	22.3468	8.99262e-05	0.00192902	7.71754e-05	0.147863	-0.410961	-0.596017	-0.185057	lightgreen	M18 RNA Splicing	25.3412	25.2258	25.2934	25.505	25.387	24.9981	24.9946	24.9364	24.8334	24.9352	24.9573	24.7626	24.8753	24.3921	24.7852
783	CTNNA2|P26232	327.703	3.37871e-11	7.22375e-06	6.39453e-05	9.93553e-08	0.416927	-0.846215	-1.26314	pink	M8 Protein Transport	26.8399	26.8198	26.8818	26.8706	26.8401	27.3588	27.34	27.2381	27.1315	27.2685	26.0785	25.9035	26.017	26.1215	25.9006
784	U2AF2|P26368	14.6144	0.000607974	0.130207	0.0174179	0.000459538	-1.84641	2.85699	4.7034	salmon	M13 RNA Splicing	20.813	25.0586	25.4693	20.8972	24.793	21.1498	21.5374	21.8371	21.2447	22.0301	25.6396	26.2336	26.4702	26.6038	26.3688
785	RPL13|P26373	1264.77	1.10791e-14	6.96372e-07	3.15399e-06	4.44713e-06	4.35286	5.3338	0.980939	floralwhite	M44 Ribosome/Translation	21.0533	20.7896	21.516	21.2551	20.9547	25.5482	25.4416	25.3782	25.3381	25.6267	26.5024	26.4327	26.3949	26.4938	26.4138
786	ELAVL4|P26378	24.8566	5.40525e-05	0.0114312	3.68838e-05	0.0101951	1.0252	2.06912	1.04392	grey	not strongly coexpressed in brain	23.4622	24.0517	23.4255	24.0141	25.3158	24.7582	25.2831	25.0577	25.1471	25.1491	25.9828	26.1686	26.3569	26.0974	26.0093
787	IVD|P26440	35.4508	9.1983e-06	0.128118	0.000170022	9.0028e-06	0.622661	-1.76551	-2.38817	red	M6 Ribosome	25.3255	25.4446	25.4942	25.8228	25.5969	26.3236	25.9344	26.2879	26.1487	26.1027	24.3989	24.7555	23.2168	23.4984	22.9869
788	S100A4|P26447	124.148	9.60009e-09	3.77825e-05	4.41587e-06	6.35353e-09	-2.56836	3.17511	5.74347	darkorange	M26 Complement/Acute Phase	24.0188	24.3209	24.3697	24.1972	24.2755	21.0854	21.8804	21.861	22.1254	21.388	27.925	27.3151	27.8877	28.0412	25.8885
789	HMGB2|P26583	230.005	2.70013e-10	2.35472e-06	0.000746338	7.39857e-09	-4.97581	-1.22506	3.75075	salmon	M13 RNA Splicing	26.3177	26.7316	26.4952	26.388	26.7764	22.2036	20.9826	21.5536	21.6255	21.4646	25.5283	25.6885	24.5684	25.5847	25.2139
790	PTBP1|P26599	333.582	3.04254e-11	2.15257e-07	1.90408e-08	3.66153e-07	-1.89508	2.34953	4.24462	greenyellow	M11 Cell-ECM Interaction	23.3459	23.3426	23.4385	23.4777	23.4382	21.8901	21.3937	21.4906	21.8227	20.9704	25.4118	25.7166	26.0032	25.6574	26.0016
791	TARS1|P26639	28.594	2.72208e-05	0.031393	1.99509e-05	0.00171355	-1.48691	-3.8069	-2.31998	grey40	not in brain network	25.9217	26.5328	26.8738	27.1669	26.4673	25.8018	25.4921	24.4083	25.1538	24.6719	24.8385	22.1803	22.4932	22.5255	21.8906
792	VARS1|P26640	76.7022	1.45816e-07	1.02042e-07	2.42119e-05	0.000907872	-3.44303	-2.05852	1.38451	grey40	not in brain network	25.9347	25.876	26.4236	26.1051	25.8749	23.0972	22.4718	21.3954	22.9526	23.0823	23.923	23.8379	24.0551	24.1528	23.953
793	EEF1G|P26641	160.879	2.16021e-09	2.43055e-07	1.09158e-08	0.000106301	-0.611951	-0.951277	-0.339326	saddlebrown	M29 Glycosylation/ER	26.9401	26.964	26.8367	26.8679	26.8735	26.3466	26.2728	26.4636	26.1646	26.1748	25.9795	26.0104	25.8943	25.9633	25.8782
794	FKBP2|P26885	13.623	0.000817175	0.00172696	0.00203569	0.99494	3.16707	3.10055	-0.0665227	orangered4	M39 Translation Initiation	22.2864	21.3958	25.876	21.6729	21.6076	25.3842	25.8809	25.9677	25.9155	25.5258	25.5823	25.7575	25.7598	25.613	25.6288
795	CNTFR|P26992	6.04499	0.0152781	0.0121113	0.350912	0.150283	2.40766	1.00419	-1.40347	yellowgreen	M36 Neurotransmitter Regulation	21.5944	21.3824	21.7207	21.3142	20.8995	24.6383	24.8243	24.5112	20.7631	24.2126	21.9953	23.6619	22.1959	22.4932	21.5858
796	STOM|P27105	403.398	9.90902e-12	3.66064e-07	1.46656e-07	6.3622e-07	2.43317	6.24998	3.81681	tan	M12 Cytoskeleton	21.233	20.8914	21.3629	20.7614	21.83	23.9451	23.4994	23.1921	24.083	23.5249	27.6436	27.2065	27.7007	27.1928	27.5849
797	AK4|P27144	38.1249	6.32129e-06	4.61161e-06	0.0147477	0.000504613	0.927433	0.358985	-0.568448	yellow	M4 Synapse/Neuron	24.9847	25.0718	25.249	25.0509	24.8772	25.9718	25.7932	25.9353	25.9008	26.2698	25.2542	25.6117	25.5196	25.1628	25.4803
798	MAOB|P27338	351.403	2.2385e-11	5.66718e-06	1.40938e-05	0.000302927	6.93406	5.3887	-1.54536	greenyellow	M11 Cell-ECM Interaction	22.3761	21.5495	20.8115	20.997	21.8861	28.6008	28.526	27.997	28.5366	28.6301	26.6081	26.5742	27.1215	27.1136	27.1463
799	YWHAQ|P27348	350.597	2.26903e-11	6.9537e-05	2.10312e-05	4.98601e-05	-0.751088	-2.90181	-2.15072	pink	M8 Protein Transport	30.1303	29.9243	30.0642	29.9764	29.9912	29.2085	29.1577	29.414	29.2259	29.3248	26.7577	27.0252	27.1123	27.1383	27.5439
800	MAPK3|P27361	180.836	1.09683e-09	2.10677e-05	7.79381e-06	2.35216e-07	-1.73597	-4.39237	-2.6564	black	M7 MAPK/Metabolism	26.6917	27.331	27.1386	26.883	27.182	25.7485	25.0208	25.2042	25.1128	25.4602	22.7001	22.3405	23.2748	21.9926	22.9565
801	ATP6V0C|P27449	2232.61	3.70708e-16	4.77436e-07	2.10726e-07	0.000795009	6.81617	6.24694	-0.56923	pink	M8 Protein Transport	20.6761	20.8359	21.4175	20.8634	21.0155	27.8665	27.7056	27.7151	27.7524	27.8497	27.1822	27.1585	27.3946	27.1563	27.1516
802	RPL10|P27635	362.109	1.87522e-11	6.45313e-07	6.70746e-09	0.000113849	3.58303	4.73258	1.14954	grey	not strongly coexpressed in brain	21.0317	20.9608	21.0722	21.523	21.3942	24.862	24.9912	24.1656	24.8952	24.9831	26.0213	25.8485	25.9722	25.5381	26.2646
803	RPA1|P27694	101.361	3.04673e-08	7.33026e-08	1.4122e-07	0.756905	-3.55181	-3.35018	0.201633	salmon	M13 RNA Splicing	25.3427	24.7634	26.0686	25.2897	25.485	21.6515	22.1691	22.2543	21.2962	21.8193	21.8388	22.5183	22.0242	22.4405	21.3768
804	APEX1|P27695	161.286	2.12889e-09	1.26451e-07	2.65225e-06	0.000383573	-3.8279	-5.56468	-1.73678	salmon	M13 RNA Splicing	27.1144	27.1772	27.3839	26.3257	27.2671	22.974	22.8353	23.7251	23.6248	22.9695	21.8426	20.9792	22.2643	21.6506	20.7082
805	CD82|P27701	8.8779	0.00430187	0.00654197	0.940029	0.0119286	2.94429	0.259831	-2.68446	brown	M3 Oligo/Myelination	25.6984	21.8301	20.9133	20.8077	20.9082	25.0604	24.9811	24.8427	25.0903	24.9048	22.5432	22.2669	21.8716	22.6699	22.1054
806	CALR|P27797	1184.63	1.63773e-14	0.0592136	8.84162e-10	1.51906e-08	0.0623188	1.0514	0.989078	plum1	M38 Heat Shock/Folding	27.2657	27.2276	27.2268	27.2491	27.3221	27.3113	27.3259	27.3373	27.2504	27.3779	28.3092	28.3529	28.3119	28.2877	28.2867
807	MAP4|P27816	480.303	3.5275e-12	1.04421e-08	2.21488e-08	0.000800217	-1.54357	-1.27609	0.267483	black	M7 MAPK/Metabolism	27.6498	27.6951	27.834	27.6451	27.7224	26.1834	26.2614	26.1379	26.0239	26.2219	26.4679	26.5107	26.4998	26.3549	26.3326
808	CANX|P27824	445.039	5.54141e-12	6.70845e-05	5.3714e-05	0.0110155	4.66132	5.34668	0.685358	saddlebrown	M29 Glycosylation/ER	23.0094	23.3971	22.3642	23.6532	23.528	27.7914	27.7569	27.8227	27.8692	28.0183	28.5455	28.5227	28.6261	28.5251	28.4658
809	PSMA5|P28066	7.24754	0.00863168	0.00966618	0.0332176	0.774653	2.97796	2.40658	-0.571379	steelblue	M30 Proteasome	25.5865	20.9527	21.5712	21.6138	25.3751	25.9516	25.9406	26.2605	25.8631	25.9732	25.5414	25.3159	25.6033	25.4541	25.2174
810	PSMB6|P28072	2.68163	0.108969	0.999261	0.157807	0.148834	0.0294863	-1.60003	-1.62952	darkgrey	M24 Ubiquitination	20.779	24.3845	24.4129	24.3545	23.7447	24.7352	24.6207	24.628	22.1091	21.73	21.9877	21.539	21.8875	22.5241	21.7371
811	PSMB5|P28074	4.15271	0.0426005	0.786074	0.132831	0.042367	0.26723	-0.837965	-1.10519	cyan	M14 Protein Folding	24.6486	24.4835	24.6282	24.7201	24.8563	25.1761	25.2504	25.2066	23.7195	25.3201	22.318	24.1624	24.2218	24.1361	24.3086
812	GSTM2|P28161	771.672	2.10925e-13	2.88867e-09	3.2607e-06	0.000143526	-2.89629	-5.82358	-2.92728	grey	not strongly coexpressed in brain	28.6786	28.765	28.7267	28.624	28.478	25.7076	25.8553	25.7663	25.7813	25.6804	23.2844	22.6868	22.394	23.1818	22.6074
813	TMOD1|P28289	23.5234	7.04552e-05	0.20702	6.63452e-05	0.00112152	0.687313	2.51574	1.82843	turquoise	M1 Synapse/Neuron	21.4434	23.9016	22.542	23.8507	23.0009	23.4654	23.824	23.7197	23.6242	23.5419	25.4736	25.6401	25.2554	25.5023	25.446
814	NDUFS1|P28331	292.357	6.61444e-11	2.17203e-05	0.000230512	0.0120762	7.84819	6.63799	-1.21019	blue	M2 Mitochondria	20.7229	19.4196	20.8577	21.5857	21.6255	28.5783	28.5277	28.4727	29.2899	28.5838	27.451	27.4978	27.4835	27.4628	27.5063
815	MAPK1|P28482	1806.49	1.31598e-15	6.00248e-08	7.85908e-10	3.08589e-09	-0.482788	-2.14409	-1.6613	black	M7 MAPK/Metabolism	28.5356	28.5426	28.5615	28.4074	28.6281	28.0126	28.033	28.0877	28.0524	28.0756	26.3255	26.4719	26.3734	26.3653	26.4186
816	GCA|P28676	27.3626	3.38337e-05	0.0818489	2.77866e-05	0.00103066	-0.771285	-2.34795	-1.57667	darkmagenta	M34 Ambiguous	25.3755	25.3086	25.2161	25.2943	24.9849	24.8857	24.4378	24.3793	24.3245	24.2956	23.4801	23.1433	23.6722	21.596	22.548
817	CD38|P28907	9.55093	0.00329891	0.00286787	0.0314441	0.399164	2.49819	1.71246	-0.785731	grey	not strongly coexpressed in brain	21.1892	21.3343	21.0255	23.297	21.081	21.8721	24.9182	24.415	24.9335	24.2793	23.1078	23.1923	23.3934	23.4011	23.3947
818	TPP2|P29144	12.3364	0.0012275	0.863259	0.00448764	0.00181692	0.175949	-1.36018	-1.53613	darkolivegreen	M33 Ambiguous	24.334	24.0719	24.0599	24.1322	23.8614	24.567	24.0341	24.2675	24.2741	24.1964	23.4373	23.8091	21.6266	22.2141	22.5713
819	IMPA1|P29218	2161.44	4.50013e-16	7.65346e-07	6.75346e-07	1.11841e-07	-2.54769	-6.13026	-3.58257	orange	M25 Sugar Metabolism	28.3502	28.2841	28.3066	28.358	28.3692	25.7171	25.8852	25.7162	25.6621	25.9492	21.9314	22.3476	21.9984	22.4167	22.3227
820	COL4A5|P29400	408.939	9.14113e-12	0.619021	3.16253e-05	9.37503e-07	0.161161	4.26825	4.10709	grey40	not in brain network	21.7268	21.8941	21.8518	21.8044	20.9427	21.4441	21.9091	21.7691	21.8501	22.0531	25.9655	26.0176	25.8705	25.8525	25.8548
821	TKT|P29401	602.854	9.15856e-13	1.23576e-08	7.33686e-06	0.000110279	-1.97957	-4.62123	-2.64167	skyblue3	M37 Endosome	28.9642	29.0855	28.8936	28.983	28.848	26.8676	27.0592	27.0138	27.0178	26.9181	24.3274	23.9161	24.0974	24.7833	24.544
822	LMOD1|P29536	551.172	1.55945e-12	0.324416	5.60781e-07	7.3976e-06	0.303599	5.95772	5.65412	white	M27 Extracellular Matrix	20.8408	21.5675	20.9745	20.9248	21.412	21.3299	22.1003	20.9227	21.5714	21.3134	26.9079	27.1024	27.2072	27.0978	27.1931
823	PML|P29590	245.593	1.83956e-10	0.490589	2.87415e-07	1.95554e-05	0.235951	3.97393	3.73797	darkred	M21 MHC Complex/Immune	21.2262	21.0187	21.3561	21.3074	21.8233	22.0329	21.4722	21.9783	21.4397	20.9884	25.1638	25.4138	25.2685	25.1829	25.5724
824	EEF1D|P29692	177.541	1.2204e-09	1.17838e-06	6.52519e-07	6.27983e-06	-1.18133	-0.653409	0.527924	orangered4	M39 Translation Initiation	27.43	27.5708	27.4415	27.5098	27.5663	26.4086	26.3058	26.1846	26.2535	26.4592	26.6904	26.8123	26.8331	26.9611	26.9545
825	CRABP1|P29762	52.5445	1.15875e-06	3.51502e-06	3.58718e-06	0.999837	-3.02156	-3.01572	0.00584488	grey	not strongly coexpressed in brain	25.797	25.4743	25.0923	25.4533	24.7704	21.963	22.1559	21.9895	23.6783	21.6929	22.2205	21.8769	22.4335	22.2991	22.6787
826	MARCKS|P29966	509.195	2.49503e-12	0.0494288	4.5323e-08	8.07146e-08	0.191966	-1.88078	-2.07275	darkturquoise	M23 Ambiguous	29.635	29.871	29.7792	29.6188	29.8348	29.8465	29.9471	30.0187	29.8617	30.0247	27.8197	28.0603	27.706	27.8131	27.9358
827	GNA11|P29992	1101.45	2.52905e-14	7.39803e-11	3.47505e-08	0.646874	3.87874	3.79322	-0.085527	darkturquoise	M23 Ambiguous	21.1735	21.4747	21.3375	21.4538	21.3245	25.2161	25.2623	25.2852	25.0672	25.3269	25.3233	24.8681	25.2739	24.9849	25.2799
828	ALDH4A1|P30038	431.824	6.62384e-12	1.23808e-08	1.43239e-05	1.50718e-08	-1.32259	-2.62245	-1.29986	grey	not strongly coexpressed in brain	27.483	27.457	27.5561	27.575	27.5035	26.3264	26.0981	26.1154	26.1388	26.2831	24.8678	25.0437	25.0282	24.528	24.9947
829	ERP29|P30040	45.6179	2.46665e-06	0.00250038	1.65907e-06	0.000613431	0.857576	1.87954	1.02197	plum1	M38 Heat Shock/Folding	24.0968	24.8237	24.606	23.6696	24.5892	24.8707	25.2692	25.4465	25.2162	25.2706	26.2659	25.9826	26.2249	26.4524	26.2572
830	PRDX6|P30041	19326.7	8.93611e-22	3.21775e-14	3.26172e-13	7.44564e-10	-3.62666	-6.1162	-2.48953	greenyellow	M11 Cell-ECM Interaction	31.2148	31.2831	31.2966	31.2028	31.2291	27.6642	27.5913	27.6381	27.576	27.6235	25.0158	25.147	25.1345	25.1705	25.1777
831	BLVRB|P30043	186.692	9.11427e-10	1.03438e-06	0.000232731	2.05319e-06	-3.33082	-6.45489	-3.12408	darkorange	M26 Complement/Acute Phase	28.5462	28.7133	28.6776	28.644	28.7375	25.3791	25.5532	25.4208	25.3028	25.0086	21.6903	23.538	22.7153	21.5855	21.515
832	PRDX5|P30044	515.986	2.3065e-12	8.78024e-05	7.88588e-08	4.72083e-06	-0.426413	-2.0172	-1.59079	yellowgreen	M36 Neurotransmitter Regulation	28.5295	28.674	28.4967	28.7231	28.5636	28.2677	28.1454	28.1592	28.1682	28.1144	26.6098	26.7542	26.6236	26.3647	26.5485
833	PRDX3|P30048	264.837	1.18211e-10	1.89103e-08	1.94162e-05	1.02193e-08	1.33298	0.443762	-0.889221	blue	M2 Mitochondria	27.4012	27.2563	27.3358	27.2102	27.35	28.5906	28.6533	28.7257	28.5268	28.722	27.676	27.5974	27.8096	27.8185	27.8709
834	ATP5F1D|P30049	234.251	2.42615e-10	0.00022816	0.00037291	0.182731	7.60623	6.87202	-0.734216	grey40	not in brain network	21.4617	21.3523	21.5892	23.4219	20.5628	29.1932	29.1534	29.3287	29.3183	29.4255	28.5728	28.5403	28.5529	28.4577	28.6243
835	RPL12|P30050	419.965	7.81027e-12	3.4109e-05	6.89192e-06	0.000374116	3.90257	4.8817	0.979131	skyblue	M28 Ribosome/Translation	20.6367	21.7668	21.0406	21.5411	21.2542	25.3247	25.1183	25.1946	25.1659	24.9488	26.2386	26.1783	26.1331	25.8495	26.2485
836	ECHS1|P30084	132.423	6.63223e-09	1.33538e-07	0.0113289	7.40558e-09	0.785126	-0.228606	-1.01373	blue	M2 Mitochondria	27.4094	27.5347	27.7847	27.3564	27.5768	28.3842	28.2871	28.3408	28.288	28.2874	27.353	27.2475	27.3217	27.2618	27.3349
837	CMPK1|P30085	47.47	1.9964e-06	0.00489454	1.402e-06	0.0002611	-1.6494	-4.02724	-2.37784	orange	M25 Sugar Metabolism	27.51	27.5024	27.6719	27.572	27.6248	25.6586	26.0388	26.0001	26.0169	25.9196	24.2862	21.5585	23.9411	24.1053	23.8536
838	PEBP1|P30086	8666.32	1.09672e-19	1.03623e-09	1.03307e-13	1.43867e-10	-2.34004	-5.25244	-2.9124	orange	M25 Sugar Metabolism	32.4327	32.6042	32.6113	32.5543	32.5788	30.1666	30.2507	30.1829	30.2157	30.2652	27.2348	27.3304	27.3519	27.2239	27.378
839	PDIA3|P30101	1177.52	1.69769e-14	7.45969e-07	5.85968e-10	6.34621e-09	0.765973	1.79139	1.02542	saddlebrown	M29 Glycosylation/ER	26.2266	26.1808	26.1953	26.129	26.3211	27.0113	26.9441	27.0152	26.9134	26.9988	28.0523	27.9905	27.9779	27.9263	28.0628
840	PPP2R1A|P30153	3139.21	4.81957e-17	9.61512e-09	1.74743e-11	4.04755e-11	-0.452574	-2.23746	-1.78489	pink	M8 Protein Transport	28.5135	28.5913	28.502	28.5488	28.5085	28.125	28.0344	28.0916	28.0192	28.1312	26.2996	26.2157	26.3548	26.2863	26.3203
841	PPIF|P30405	15.1848	0.000516126	0.273987	0.000454285	0.00723048	-0.613127	-2.02953	-1.4164	darkolivegreen	M33 Ambiguous	26.2087	26.1231	26.0614	26.0565	26.0243	25.5607	25.5693	25.5279	25.3329	25.4176	24.3535	24.1325	24.6267	22.304	24.9095
842	NMT1|P30419	111.163	1.80371e-08	6.15228e-07	1.67392e-08	0.00485999	-1.26814	-1.74984	-0.4817	lightcyan	M16 RNA Binding	26.2031	26.0871	25.9228	25.7791	26.0237	24.9864	24.6636	24.3913	24.6319	25.002	24.3574	24.3622	24.2831	24.2203	24.0438
843	HLA-A|P30453	345.62	2.46868e-11	0.849685	6.4939e-06	2.87916e-06	-0.120824	4.96364	5.08447	grey	not strongly coexpressed in brain	21.6629	20.9499	21.3741	21.1202	22.0251	20.9051	21.2092	21.5867	21.8361	20.991	26.2313	26.5144	26.5885	26.3273	26.289
844	HLA-B|P30481	1192.67	1.5729e-14	0.064464	1.33391e-07	5.16877e-07	0.360921	6.22438	5.86346	grey	not strongly coexpressed in brain	21.1553	21.2977	21.7885	21.3254	21.1969	21.9355	21.3993	21.4062	21.9108	21.9168	27.511	27.5489	27.6352	27.4828	27.7079
845	HMOX2|P30519	6.29279	0.0135209	0.0127078	0.0685443	0.622108	3.05208	2.21011	-0.841974	pink	M8 Protein Transport	26.6774	20.7746	24.3968	21.7409	21.8648	26.2201	25.9348	26.3497	26.1759	26.0345	25.7309	25.3636	25.1938	25.2713	24.9455
846	ADSS2|P30520	354.057	2.14132e-11	1.33776e-07	1.09153e-06	1.51862e-08	-1.97196	-4.36145	-2.38949	grey40	not in brain network	26.1799	26.0318	26.558	26.3214	26.1775	24.3047	24.3835	24.455	24.198	24.0676	21.7363	21.7593	21.5349	21.9167	22.514
847	SLC6A1|P30531	486.184	3.28203e-12	1.70621e-05	2.05536e-05	0.99678	4.74791	4.73448	-0.0134301	yellowgreen	M36 Neurotransmitter Regulation	21.8822	21.9702	21.2859	21.237	20.93	26.1264	26.428	26.2295	26.119	26.142	26.2465	26.0459	26.089	26.2956	26.3007
848	SRI|P30626	400.339	1.03652e-11	0.641096	1.91836e-07	8.12955e-08	-0.0622601	-1.69633	-1.63407	yellowgreen	M36 Neurotransmitter Regulation	27.5183	27.4818	27.6401	27.5046	27.6086	27.5783	27.5331	27.4119	27.3093	27.6095	25.8791	25.7453	26.0495	25.8004	25.7975
849	GSTT1|P30711	166.327	1.78151e-09	1.03667e-08	3.89072e-09	0.377636	-5.1638	-5.6397	-0.475902	grey	not strongly coexpressed in brain	27.0747	27.0505	27.3741	27.3543	26.8875	22.7054	21.7705	21.9758	21.8314	21.6391	20.5901	22.649	21.6263	21.8015	20.8757
850	SERPINB1|P30740	90.6647	5.71875e-08	7.05521e-08	8.14713e-07	0.0641447	-4.03499	-3.23377	0.801221	lightcyan	M16 RNA Binding	25.5425	25.6163	25.7686	25.5901	24.674	22.0007	20.9297	22.0491	20.5293	21.5077	22.4845	21.7189	22.3867	21.9512	22.4813
851	SLC7A1|P30825	17.2064	0.000298719	0.31346	0.000283785	0.00361201	0.713435	2.64832	1.93488	red	M6 Ribosome	21.5829	21.1356	21.5567	21.8997	20.728	22.1999	22.2007	22.4026	22.3426	21.3244	22.4638	23.8438	24.944	23.6469	25.246
852	ALDH1B1|P30837	15.1754	0.000517515	0.00835091	0.000439042	0.23621	2.28852	3.36454	1.07602	grey	not strongly coexpressed in brain	21.8683	21.8087	21.3394	20.5893	21.1297	24.3418	24.3022	24.2818	20.7771	24.4751	24.5566	24.6288	24.6191	24.5325	25.2211
853	SDHA|P31040	436.945	6.17741e-12	4.93839e-05	5.47244e-06	0.819549	6.43797	6.28732	-0.150658	blue	M2 Mitochondria	21.3823	20.8665	20.7965	21.9448	22.1658	27.8948	27.8921	27.8837	27.7432	27.932	27.2264	27.8286	27.8369	27.8193	27.8814
854	CORO1A|P31146	583.702	1.10947e-12	1.38459e-05	1.25663e-05	6.45627e-05	-0.949402	-3.99062	-3.04122	turquoise	M1 Synapse/Neuron	27.7683	27.7913	27.8848	27.6797	27.8315	26.8617	26.8154	26.7695	26.8924	26.8694	23.7733	23.7485	23.8272	23.3749	24.2785
855	GDI1|P31150	1524.68	3.62747e-15	0.000194639	6.75217e-09	6.17138e-08	0.337547	-2.54612	-2.88367	steelblue	M30 Proteasome	29.2492	29.1304	29.1725	29.3203	29.1378	29.4933	29.5625	29.5159	29.5034	29.6229	26.7485	26.8029	26.4932	26.6037	26.6312
856	MAT2A|P31153	333.89	3.02608e-11	1.54465e-07	1.76101e-05	2.45854e-08	-1.79615	-3.90956	-2.1134	orange	M25 Sugar Metabolism	27.3336	27.1865	27.3205	27.3747	27.1982	25.6519	25.6588	25.1416	25.428	25.5525	23.4853	22.9654	23.0989	23.4863	23.83
857	PRKAR2B|P31323	420.149	7.78999e-12	0.000194759	1.47864e-07	1.25426e-08	0.801511	-0.563444	-1.36496	yellow	M4 Synapse/Neuron	25.769	25.7726	25.7948	25.691	26.0031	26.6443	26.5819	26.5968	26.5951	26.6199	25.2995	25.2238	25.2848	25.175	25.2302
858	DNAJA1|P31689	394.272	1.13442e-11	2.40769e-08	3.00779e-05	0.0136658	5.4851	4.76458	-0.720517	plum1	M38 Heat Shock/Folding	20.7775	20.663	21.0263	21.1082	20.9826	26.3601	26.4401	26.3336	26.3382	26.5112	25.346	26.2319	26.3094	25.203	25.2903
859	UQCRC1|P31930	107.321	2.20315e-08	4.47682e-08	1.28791e-07	0.484048	8.75762	7.97402	-0.783599	blue	M2 Mitochondria	21.0255	21.4217	17.8667	22.3988	19.3705	28.9837	29.0129	29.0169	29.4421	29.4158	28.3383	28.4014	28.3854	28.3945	28.4337
860	HIBADH|P31937	0.726384	0.503753	0.810247	0.472674	0.832377	-0.260766	-0.503974	-0.243208	darkolivegreen	M33 Ambiguous	25.2207	25.1446	25.0812	24.6477	24.8521	24.7267	24.9565	24.6367	24.7383	24.5843	24.831	25.1787	24.9791	22.5095	24.9282
861	ATIC|P31939	82.8102	9.50889e-08	0.0011773	6.91603e-08	1.11734e-05	-1.7183	-4.56671	-2.84841	steelblue	M30 Proteasome	26.8156	26.8929	27.2487	27.5585	26.1403	25.6255	25.6086	24.9681	24.8406	25.0215	22.6258	23.0792	21.7393	21.4385	22.9396
862	HNRNPH3|P31942	99.7873	3.32895e-08	0.000487783	2.37749e-08	4.56769e-06	2.70428	7.10301	4.39873	royalblue	M20 RNA Splicing	20.2759	20.2416	21.9919	20.0398	18.4643	23.9174	22.5148	22.8099	22.3967	22.896	27.3086	27.3717	27.1698	27.3119	27.3665
863	HNRNPH1|P31943	1223.5	1.35062e-14	0.00187675	5.34954e-07	1.23459e-07	0.239117	2.37686	2.13775	salmon	M13 RNA Splicing	26.0119	25.8324	25.8654	25.9519	26.1031	26.1621	26.1998	26.3402	26.1438	26.1144	28.315	28.3874	28.3033	28.3147	28.3286
864	YWHAB|P31946	2415.85	2.31217e-16	6.95326e-07	1.81739e-07	1.30308e-08	-1.37171	-2.88953	-1.51782	turquoise	M1 Synapse/Neuron	30.5361	30.5604	30.5295	30.5273	30.5748	29.2719	29.1966	29.1161	29.1043	29.1806	27.5631	27.7102	27.7834	27.6177	27.606
865	STIP1|P31948	4652.72	4.56358e-18	8.08126e-10	2.65995e-12	8.55672e-11	-1.06062	-2.43103	-1.37042	plum1	M38 Heat Shock/Folding	27.5816	27.5867	27.6514	27.5681	27.602	26.5162	26.5895	26.5038	26.4999	26.5773	25.1623	25.2127	25.1058	25.2057	25.1481
866	S100A11|P31949	53.0898	1.09605e-06	1.52671e-05	0.137572	1.27436e-06	-3.44921	0.927705	4.37692	darkred	M21 MHC Complex/Immune	25.7371	25.7709	25.6435	25.2951	25.7408	23.5721	20.9434	21.2279	23.2951	21.9028	26.3749	26.7484	26.6964	26.6869	26.3193
867	L1CAM|P32004	253.228	1.5375e-10	7.32938e-07	4.3005e-08	2.7751e-06	6.67266	3.96221	-2.71045	yellow	M4 Synapse/Neuron	20.1735	20.9196	20.1984	21.7829	20.6245	27.5794	27.5627	27.7345	27.6092	26.5762	24.7057	24.5932	24.6742	24.8283	24.7083
868	PRDX2|P32119	409.938	9.01029e-12	8.38797e-08	3.04374e-08	5.11986e-09	-0.961264	-2.19223	-1.23097	orange	M25 Sugar Metabolism	31.5085	31.8244	31.6213	31.6218	31.6998	30.7032	30.6092	30.6629	30.6425	30.8517	29.2484	29.4693	29.4674	29.6641	29.4654
869	SLC8A1|P32418	374.541	1.53637e-11	1.44427e-05	5.40276e-09	2.70223e-07	4.72539	2.76905	-1.95634	yellowgreen	M36 Neurotransmitter Regulation	21.7052	21.0475	21.1574	20.8385	21.8087	26.0634	25.993	25.8508	26.1468	26.1302	24.1692	24.2476	23.816	24.1845	23.9852
870	RPL9; RPL9P7; RPL9P8; RPL9P9|P32969	33.1044	1.30482e-05	0.0056047	8.79903e-06	0.00303134	2.6865	5.61405	2.92755	skyblue	M28 Ribosome/Translation	20.5483	20.9106	20.8884	21.6983	20.9449	25.4558	21.5894	22.051	25.2304	24.0964	26.2814	27.3997	26.5231	26.3424	26.5142
871	CDH5|P33151	170.178	1.56029e-09	0.0498109	3.90256e-08	1.6205e-08	0.570921	3.66581	3.09489	grey	not strongly coexpressed in brain	21.0556	21.2022	20.6849	20.8917	21.1095	21.9633	21.41	21.0424	21.213	22.1697	24.505	24.2904	24.9124	24.8368	24.7284
872	KIF5B|P33176	43.8723	3.03215e-06	8.26951e-06	9.93043e-06	0.988495	-1.84481	-1.81214	0.0326746	brown	M3 Oligo/Myelination	26.3863	26.5326	26.5846	26.2573	26.5998	24.4816	24.7457	24.7359	24.1958	24.9776	24.9446	24.7988	23.7918	25.1368	24.6278
873	DUT|P33316	7.70091	0.00705359	0.0057492	0.071856	0.362709	0.548784	0.348054	-0.20073	grey	not strongly coexpressed in brain	24.2221	23.5066	23.6087	23.4767	23.4271	24.2409	24.3353	24.1842	24.0639	24.1609	24.0083	23.8828	24.2342	23.7664	24.0897
874	SHMT2|P34897	11.7347	0.00149956	0.0186111	0.00127991	0.315714	1.60677	2.36568	0.758915	blue	M2 Mitochondria	20.7474	23.2248	20.9414	22.6764	23.2174	23.8445	23.7032	23.6959	23.4809	24.1168	23.5653	24.8476	24.5157	24.8705	24.8367
875	HSPA4|P34932	3650.63	1.95174e-17	4.39835e-09	1.94499e-12	7.43703e-11	-1.20043	-3.2131	-2.01266	cyan	M14 Protein Folding	27.7472	27.8257	27.6833	27.7878	27.8403	26.5593	26.5911	26.6445	26.5882	26.499	24.6637	24.5583	24.5518	24.4884	24.5565
876	MPI|P34949	330.329	3.22344e-11	3.62725e-08	5.54852e-06	1.11858e-07	-2.66608	-5.07932	-2.41324	orange	M25 Sugar Metabolism	27.1682	27.2058	27.1728	27.0081	27.1298	24.7403	24.2724	24.9866	23.9049	24.4501	22.4384	22.2506	22.1325	21.8946	21.5721
877	PFN2|P35080	2359.02	2.66625e-16	1.7076e-07	9.8706e-10	7.29547e-10	-1.21965	-3.69423	-2.47459	cyan	M14 Protein Folding	29.6196	29.6843	29.6665	29.6905	29.7782	28.3461	28.4622	28.4384	28.5953	28.4989	26.0559	26.1349	25.921	25.8723	25.9838
878	CTNNA1|P35221	42.6729	3.50902e-06	0.562884	5.78134e-06	2.21201e-05	0.738105	5.97199	5.23389	darkmagenta	M34 Ambiguous	21.6481	21.5621	20.9947	20.1337	23.5817	24.6002	22.0487	22.2231	21.6058	21.1331	27.2939	27.1635	27.1699	27.6613	28.4916
879	CTNNB1|P35222	489.332	3.15886e-12	1.83631e-08	9.21927e-08	2.57299e-05	0.772955	0.584516	-0.188439	turquoise	M1 Synapse/Neuron	26.2391	26.2737	26.3111	26.2127	26.3176	27.0136	27.095	27.0308	27.0531	27.0264	26.819	26.8507	26.8183	26.864	26.9248
880	PHB|P35232	2177.27	4.30793e-16	1.64727e-06	2.03751e-06	0.000704204	6.52024	5.96133	-0.558909	blue	M2 Mitochondria	21.8688	21.2592	21.7738	21.7262	22.04	28.2215	28.2059	28.3213	28.2367	28.2839	27.722	27.7583	27.6657	27.7117	27.617
881	SERPINB6|P35237	10.5643	0.00225875	0.00295854	0.00891525	0.810183	-2.40525	-2.05278	0.352466	lightcyan	M16 RNA Binding	24.2247	24.5944	25.0598	24.3538	24.7439	22.0079	23.8035	20.933	22.0881	22.1178	23.5825	21.8543	21.7108	21.6523	23.9127
882	RDX|P35241	97.0372	3.89891e-08	5.7957e-06	2.75895e-08	0.00047632	-1.5075	-2.45838	-0.950882	brown	M3 Oligo/Myelination	28.0743	27.9555	27.7713	28.1648	28.1829	26.5759	26.4274	26.6937	26.4948	26.4194	24.8018	25.8715	25.5977	25.8073	25.7785
883	RPL22|P35268	238.163	2.20203e-10	3.67547e-09	5.3628e-07	0.00403874	4.23389	5.27847	1.04458	skyblue	M28 Ribosome/Translation	22.1975	21.9852	20.9325	22.055	22.1232	26.1755	25.9841	26.0733	26.2231	26.0069	27.2841	27.3879	26.3299	27.279	27.4048
884	KRT9|P35527	795.805	1.75589e-13	3.25557e-10	5.3303e-05	1.28309e-06	2.18373	-0.483621	-2.66736	grey	not strongly coexpressed in brain	25.7242	25.7773	25.6858	25.7441	25.573	27.8857	27.9718	27.9094	27.8337	27.8225	25.0574	25.1414	25.3295	25.104	25.454
885	FBN1|P35555	43.6622	3.10995e-06	0.0983855	5.9461e-05	3.12348e-06	-2.78018	8.20121	10.9814	white	M27 Extracellular Matrix	20.9136	21.6689	21.0291	17.1558	21.7261	15.9598	22.1118	15.9855	18.718	15.8176	28.5337	28.5775	29.1701	28.6072	28.6111
886	AGL|P35573	158.514	2.3534e-09	6.03843e-06	8.58913e-05	2.03083e-06	-2.28442	-4.81877	-2.53435	grey	not strongly coexpressed in brain	26.3261	26.8088	26.4651	26.2852	26.3104	24.0697	24.1738	24.1921	24.4761	23.8618	20.5339	21.395	22.0322	22.0201	22.1207
887	MYH9|P35579	306.22	5.03662e-11	8.70935e-07	0.000107029	1.60048e-08	2.92819	7.1168	4.1886	darkred	M21 MHC Complex/Immune	23.1587	22.4254	21.3473	23.3618	22.6614	25.4474	25.5074	25.591	25.5296	25.52	29.7177	29.7165	29.6927	29.7195	29.6923
888	MYH10|P35580	669.592	4.90681e-13	5.45847e-06	1.09319e-05	0.697016	8.10869	7.901	-0.207697	turquoise	M1 Synapse/Neuron	19.3432	18.8749	18.6745	17.6826	19.0977	26.558	26.7191	27.0832	26.8778	26.9783	26.3697	26.722	26.7264	26.5834	26.7763
889	COPB2|P35606	58.6813	6.37141e-07	0.000138549	4.33795e-07	0.00146357	1.96694	3.46246	1.49552	orangered4	M39 Translation Initiation	22.379	21.044	21.8972	21.5967	22.3558	22.9271	24.6853	23.6483	23.9826	23.8642	25.6811	25.091	25.1812	25.4299	25.2018
890	ACTN2|P35609	276.606	9.15841e-11	1.33792e-05	3.9447e-08	9.43308e-07	5.39052	3.07835	-2.31218	turquoise	M1 Synapse/Neuron	21.1417	21.8787	21.281	20.5234	21.1666	26.6538	26.68	26.7302	26.4069	26.473	24.3158	24.9116	24.1047	24.1186	23.9322
891	ADD1|P35611	2037.66	6.40411e-16	1.20203e-08	1.56761e-08	4.69765e-10	1.03622	-0.536595	-1.57282	lightcyan	M16 RNA Binding	28.0197	28.0138	28.0478	27.9783	28.0592	29.0617	29.0483	29.0833	28.9841	29.1226	27.495	27.5323	27.4532	27.5002	27.4551
892	ADD2|P35612	876.45	9.88022e-14	2.95105e-08	0.000517351	4.57447e-09	1.57615	-0.250306	-1.82645	turquoise	M1 Synapse/Neuron	26.9713	27.0362	27.026	26.9867	27.1886	28.6529	28.6186	28.5311	28.6218	28.6652	26.8433	26.714	26.6924	26.8517	26.8559
893	BSG|P35613	881.607	9.54077e-14	9.09326e-09	4.23512e-06	0.917211	6.29729	6.22885	-0.0684494	grey	not strongly coexpressed in brain	21.1504	21.1955	22.0069	21.1976	21.2564	27.7995	27.8094	27.7752	27.7746	27.1346	27.6012	27.6785	27.6244	27.4985	27.5485
894	TIMP3|P35625	87.5483	6.96133e-08	0.345726	1.21445e-07	4.98914e-07	0.620479	5.16816	4.54768	grey40	not in brain network	21.8834	21.1467	21.6906	20.8827	21.876	22.0745	22.6074	22.0163	22.9288	20.9549	25.9037	27.2825	26.9419	27.4078	25.7843
895	FUS|P35637	206.986	4.99807e-10	2.02708e-08	0.000353171	9.43407e-05	-1.59917	0.623126	2.22229	lightgreen	M18 RNA Splicing	25.8424	25.9905	26.0194	25.8449	26.2021	24.0517	24.475	24.7725	24.2942	24.3101	26.6098	26.6461	26.6542	26.5565	26.5484
896	DEK|P35659	368.523	1.69058e-11	0.0319464	1.26152e-06	6.51447e-09	0.525519	4.4687	3.94319	royalblue	M20 RNA Splicing	21.564	20.9279	20.9789	21.7643	20.9909	21.5723	22.1317	21.6584	21.8179	21.6733	25.8508	25.8823	25.7626	25.3668	25.707
897	MYH11|P35749	856.503	1.1333e-13	0.000183513	1.91293e-06	3.00939e-08	6.10695	13.1568	7.0499	white	M27 Extracellular Matrix	18.205	17.1923	16.9282	17.9754	18.9826	24.041	23.9223	24.1242	23.8799	23.8508	31.1508	31.1267	31.0964	30.5444	31.1494
898	GLRX|P35754	300.994	5.57351e-11	2.66825e-10	0.000103261	0.0719505	-3.69075	-4.14651	-0.455767	black	M7 MAPK/Metabolism	26.2623	26.1937	26.2965	26.3947	26.2601	22.7761	22.6004	22.5119	22.5635	22.5016	22.6897	21.6071	21.6371	22.4561	22.2846
899	PPM1A|P35813	97.0889	3.8872e-08	8.48394e-07	4.09901e-08	0.0198047	-3.03983	-3.99408	-0.954251	blue	M2 Mitochondria	25.0414	25.7206	26.0895	26.1858	26.0242	22.9447	22.9964	23.3023	22.4896	22.1293	21.326	21.9823	21.6289	22.5924	21.5614
900	PSMC2|P35998	1.70294	0.223341	0.588201	0.197676	0.687147	-0.162326	-0.297882	-0.135556	steelblue	M30 Proteasome	25.2329	24.8809	25.1598	25.0368	24.806	24.9164	24.7377	24.9798	24.6872	24.9837	24.4058	24.5677	25.325	24.462	24.8666
901	GGT5|P36269	125.161	9.16407e-09	0.826493	2.38975e-08	3.91447e-08	0.241643	5.70159	5.45995	white	M27 Extracellular Matrix	20.5746	20.8321	20.9498	21.9598	20.8958	21.3991	21.7513	21.756	19.5698	21.944	26.6774	26.8478	26.7371	26.6799	26.7779
902	ARL2|P36404	1.16786	0.34401	0.467095	0.366669	0.979286	-0.916125	-1.06315	-0.147028	grey	not strongly coexpressed in brain	20.8158	24.2476	24.3045	24.1982	21.6426	21.7515	22.2216	23.9659	21.1087	21.5805	22.1882	21.5951	21.7345	22.7102	21.6649
903	ARL3|P36405	15.518	0.000469998	0.000649302	0.00225889	0.744634	-3.63069	-3.10861	0.522078	black	M7 MAPK/Metabolism	26.2263	25.7621	26.1053	26.2457	21.9441	21.5221	21.6077	21.9497	21.8727	21.1779	22.297	22.5662	21.5761	22.4041	21.8971
904	MAP2K2|P36507	14.5014	0.000628352	0.930015	0.00203718	0.00109786	0.143837	-1.76723	-1.91107	orange	M25 Sugar Metabolism	25.1596	25.0338	25.2448	25.1024	25.0755	25.4984	25.0724	25.3899	25.1232	25.2513	23.973	24.2529	22.7302	24.0433	21.7803
905	ATP5F1C|P36542	508.224	2.52343e-12	1.5895e-05	1.22668e-06	0.0117117	8.30275	7.31277	-0.989978	grey40	not in brain network	20.9375	21.2703	21.2321	21.2336	19.7038	29.2204	29.2047	28.9417	29.2524	29.2718	27.599	28.1425	28.1637	28.5129	28.523
906	ATP6V1E1|P36543	625.045	7.38834e-13	1.20501e-09	0.00030343	8.2736e-06	1.01739	-0.950289	-1.96768	turquoise	M1 Synapse/Neuron	27.4653	27.4376	27.4229	27.48	27.4435	28.4469	28.4789	28.5027	28.415	28.4927	26.3685	26.6382	26.6076	26.3174	26.5662
907	RPL4|P36578	249.363	1.68252e-10	6.50623e-09	0.000194731	4.914e-06	-0.799404	0.301096	1.1005	floralwhite	M44 Ribosome/Translation	27.1374	27.0601	26.9702	27.2369	27.0966	26.3737	26.2839	26.3554	26.3449	26.1462	27.4474	27.4183	27.394	27.3538	27.3932
908	LONP1|P36776	15.5185	0.000469937	0.000333747	0.028016	0.0591762	2.62383	1.41149	-1.21233	blue	M2 Mitochondria	22.4041	24.2	23.8502	21.6427	24.2857	25.3931	25.6794	26.5349	26.0301	25.8644	24.8404	24.7187	24.784	24.2041	24.8931
909	PGM1|P36871	327.522	3.38968e-11	1.63843e-07	7.42661e-05	2.85574e-08	-3.04861	-6.60767	-3.55907	yellowgreen	M36 Neurotransmitter Regulation	28.2426	28.3426	28.319	28.3597	28.2174	25.4954	25.1931	25.0965	25.2847	25.1685	22.523	21.5146	21.9879	21.7638	20.6536
910	PPP1CC|P36873	5.46378	0.020556	0.999264	0.0342896	0.0365938	-0.0114588	-0.90321	-0.891751	darkgrey	M24 Ubiquitination	23.559	24.7102	24.4137	24.2907	23.3778	24.0068	23.9629	24.1597	23.6321	24.5327	23.3561	23.1919	22.2199	23.5162	23.5513
911	GNL1|P36915	82.0938	9.9824e-08	0.119442	1.16613e-06	1.33214e-07	0.376269	-1.71835	-2.09462	turquoise	M1 Synapse/Neuron	25.2288	24.9682	25.3123	25.422	24.9998	25.3348	25.7833	25.5144	25.8192	25.3607	23.1455	23.0897	23.9768	23.6684	23.4589
912	SERPINF1|P36955	5.97939	0.015787	0.0122166	0.269924	0.203837	-1.74314	-0.823782	0.919358	grey	not strongly coexpressed in brain	24.2494	24.9126	24.2597	24.3988	24.751	21.2515	23.153	24.1543	23.0912	22.2059	24.4293	24.5265	23.3274	22.6567	23.5126
913	DLST|P36957	94.5424	4.51661e-08	9.72593e-08	2.3968e-07	0.61386	6.93611	6.39668	-0.539431	blue	M2 Mitochondria	18.9987	21.5847	21.5189	22.106	18.9353	27.5755	27.596	27.4521	27.5435	27.6572	26.9456	27.0402	27.0287	27.0184	27.0942
914	GMPR|P36959	15.3216	0.000496585	0.00188511	0.000793643	0.866196	-2.67359	-2.97766	-0.304071	greenyellow	M11 Cell-ECM Interaction	25.1215	25.0942	25.342	25.1365	25.3471	22.0482	22.0161	25.3172	21.6122	21.6797	21.7007	22.6949	22.2733	22.4882	21.996
915	GPX4|P36969	751.138	2.4766e-13	6.47458e-09	1.79804e-08	1.78823e-06	-0.613222	-1.50516	-0.891937	pink	M8 Protein Transport	27.8696	27.801	27.8527	27.8315	27.734	27.1584	27.2286	27.2408	27.1567	27.2383	26.3169	26.2894	26.4118	26.1909	26.354
916	SRP14|P37108	129.963	7.38543e-09	0.139216	6.47377e-08	1.1839e-08	-0.18094	1.12281	1.30375	lightgreen	M18 RNA Splicing	24.8088	24.7583	25.1961	24.8522	24.7771	24.7665	24.4438	24.6756	24.7985	24.8032	25.9472	25.9816	25.981	26.0451	26.0516
917	NUP62|P37198	6.48038	0.0123464	0.765762	0.0132887	0.0467856	0.32164	1.55781	1.23617	royalblue	M20 RNA Splicing	21.101	21.4804	20.854	21.6616	21.9472	21.781	21.6606	22.2016	21.8555	21.1538	21.6925	22.3741	24.1059	24.1629	22.4978
918	HPCAL1|P37235	371.967	1.60023e-11	5.84687e-07	8.83702e-08	1.28099e-08	2.84288	1.30087	-1.542	turquoise	M1 Synapse/Neuron	24.9794	24.6999	25.2469	24.8282	25.2329	28.0267	27.6787	27.9496	27.8064	27.7402	26.2693	26.2588	26.2779	26.324	26.3616
919	TAGLN2|P37802	80.3155	1.12817e-07	0.828684	2.74788e-07	4.9529e-07	0.394788	7.55057	7.15578	white	M27 Extracellular Matrix	19.6466	21.8917	22.5096	19.6619	20.5653	19.0433	21.2667	21.7407	22.0662	22.1321	28.2134	28.4642	28.5855	28.1768	28.5881
920	TALDO1|P37837	821.192	1.45636e-13	1.38586e-08	1.29368e-08	6.46112e-06	-4.17147	-7.58613	-3.41466	brown	M3 Oligo/Myelination	29.9328	29.9973	30.0507	29.9065	29.4151	25.6277	25.9879	25.474	25.8123	25.5433	21.8529	22.7797	21.8995	22.3844	22.4552
921	SNCA|P37840	2701.55	1.18428e-16	2.50094e-07	2.90303e-12	2.4686e-10	-1.2067	-4.10256	-2.89586	yellow	M4 Synapse/Neuron	30.728	30.572	30.5241	30.5953	30.6516	29.5636	29.3048	29.4009	29.3206	29.4476	26.4421	26.6413	26.4229	26.5197	26.5322
922	ETFB|P38117	69.0952	2.60155e-07	0.407072	1.83254e-06	4.42913e-07	0.0868056	-0.617515	-0.704321	blue	M2 Mitochondria	26.2178	26.0786	26.1144	26.3146	26.0829	26.2797	26.2349	26.37	26.144	26.2137	25.5246	25.3723	25.5706	25.7101	25.5431
923	RBMX|P38159	884.311	9.36822e-14	8.93893e-06	3.30351e-08	1.33246e-09	-0.65675	2.56123	3.21798	lightcyan	M16 RNA Binding	25.7456	25.5323	25.5681	25.6848	25.6702	24.8528	25.0454	24.9718	25.1946	24.8527	28.3429	28.372	28.0739	28.1192	28.0993
924	ATP6V1A|P38606	2373.71	2.56901e-16	2.04765e-09	1.95863e-09	6.26927e-12	0.919796	-0.911548	-1.83134	turquoise	M1 Synapse/Neuron	28.6066	28.7018	28.6741	28.7061	28.6305	29.634	29.549	29.6072	29.5306	29.5972	27.7263	27.8155	27.7152	27.7434	27.7608
925	HSPA9|P38646	2764.02	1.03279e-16	4.2301e-12	6.62104e-10	1.88031e-09	1.75751	0.948279	-0.809229	blue	M2 Mitochondria	26.5505	26.5897	26.6275	26.5762	26.5254	28.3117	28.3177	28.342	28.299	28.3863	27.4892	27.5687	27.5294	27.4764	27.547
926	EIF4A3|P38919	75.6212	1.57793e-07	0.03432	3.40271e-06	1.64183e-07	-1.30708	4.04502	5.3521	salmon	M13 RNA Splicing	21.9441	21.1862	23.1134	23.3599	22.226	20.1975	22.4344	20.4877	21.0741	21.1005	26.1906	26.3807	26.4358	26.5678	26.4797
927	RPS19|P39019	68.3216	2.76833e-07	3.27306e-06	3.58886e-07	0.144612	3.83121	4.70543	0.874218	skyblue	M28 Ribosome/Translation	23.561	20.8099	21.6064	21.1683	20.8737	25.5894	25.2549	25.3275	25.3269	25.6767	26.3243	26.253	26.6645	26.1669	26.1377
928	RPL3|P39023	215.931	3.90482e-10	2.22159e-08	8.24489e-08	0.000125954	3.26122	4.69714	1.43592	skyblue	M28 Ribosome/Translation	21.9017	21.8903	21.9745	21.634	22.498	24.4344	25.7744	25.4417	25.1	25.4542	26.7887	26.6433	26.844	26.3361	26.7721
929	COL18A1|P39060	163.921	1.93834e-09	0.666776	9.13364e-09	4.90951e-09	-0.512893	8.94693	9.45983	white	M27 Extracellular Matrix	21.21	18.6032	21.8416	18.6867	21.4097	19.8932	20.336	19.5059	19.6072	19.8445	29.4086	29.2499	29.3372	29.1531	29.337
930	DDOST|P39656	124.524	9.43548e-09	0.404356	1.8818e-08	5.74284e-08	0.350786	3.75667	3.40588	saddlebrown	M29 Glycosylation/ER	21.3906	21.35	22.2849	22.6105	22.3979	22.4431	22.3507	22.4208	22.0648	22.5084	25.5305	26.3991	25.6054	25.507	25.7752
931	ANP32A|P39687	132.497	6.61093e-09	2.1883e-07	6.34347e-09	0.0030544	-2.96808	-4.06241	-1.09434	salmon	M13 RNA Splicing	27.0339	27.6389	27.199	26.8304	27.277	23.8434	24.3677	24.3389	23.9767	24.6121	22.2015	23.1639	23.4578	23.1911	23.6528
932	CAPG|P40121	662.682	5.21901e-13	4.72847e-06	1.06445e-05	0.000240889	-4.53866	-5.46652	-0.927857	greenyellow	M11 Cell-ECM Interaction	26.8586	26.8578	26.8673	26.9153	26.8085	21.9054	22.3925	22.5983	22.3243	22.3938	21.2816	20.9972	21.5388	21.2254	21.932
933	CAP2|P40123	912.251	7.78284e-14	2.42227e-09	7.96972e-09	6.69062e-09	1.45104	0.529869	-0.921174	green	M5 Post-Synaptic Density	26.5937	26.6098	26.6402	26.6273	26.7558	28.1164	28.1195	28.0897	28.0209	28.1356	27.1476	27.2675	27.1582	27.1462	27.1567
934	CCT6A|P40227	179.636	1.14008e-09	3.89787e-06	9.47389e-07	3.49311e-06	0.913774	0.484845	-0.428929	cyan	M14 Protein Folding	25.9557	26.1429	26.1939	26.0819	26.0272	27.0649	26.9514	26.995	27.0107	26.9485	26.5236	26.4926	26.5844	26.5301	26.6951
935	RPL13A|P40429	266.197	1.14712e-10	3.22451e-09	6.68708e-05	0.000435609	3.66707	4.85048	1.18342	floralwhite	M44 Ribosome/Translation	20.7191	21.9436	21.9134	21.1661	21.9988	25.2754	25.1956	25.2911	25.0575	25.2566	26.4177	26.1816	26.3867	26.4349	26.5723
936	STAT3|P40763	8.35431	0.00533352	0.0243621	0.710621	0.00582095	-1.84372	0.479568	2.32329	grey	not strongly coexpressed in brain	25.4289	26.1474	24.5941	25.3363	24.1955	21.9775	24.6525	24.4895	23.739	21.6251	25.8187	24.9984	25.785	25.7304	25.7676
937	MDH1|P40925	635.23	6.71161e-13	2.60009e-08	5.45554e-09	8.63528e-06	-1.67769	-4.27377	-2.59608	orange	M25 Sugar Metabolism	31.3112	30.8229	31.2997	31.1041	31.3592	29.585	29.5074	29.4523	29.3946	29.5692	26.6199	27.0937	26.9824	26.7011	27.131
938	MDH2|P40926	2560.22	1.63358e-16	3.32743e-12	0.0618083	3.93044e-09	1.51115	0.0608875	-1.45026	blue	M2 Mitochondria	29.1493	29.1716	29.1806	29.1159	29.1988	30.7139	30.6896	30.6525	30.6492	30.6668	29.1687	29.2805	29.1804	29.2227	29.2683
939	HADHA|P40939	1348.55	7.55346e-15	2.63705e-08	3.0504e-07	2.03735e-06	4.44332	5.4943	1.05098	grey	not strongly coexpressed in brain	23.2641	23.4078	23.7055	23.5699	23.0708	27.7826	27.9605	27.7304	27.6978	28.0636	28.9092	28.779	28.9826	28.8466	28.9723
940	EIF2S3|P41091	41.3255	4.15273e-06	2.83996e-06	0.00483529	0.000716185	-0.802775	-0.351969	0.450806	ivory	M43 Ribonucleoprotein Binding	25.5372	25.5517	25.7804	25.4641	25.7123	24.8459	24.8187	24.547	24.905	24.9152	25.1289	25.2634	25.1102	25.4108	25.3726
941	MNDA|P41218	21.273	0.000113372	0.212166	0.000103807	0.00183549	1.19033	4.19297	3.00264	darkred	M21 MHC Complex/Immune	21.479	20.9371	20.8318	20.9	20.8034	21.3321	25.3404	21.7023	21.5574	20.9707	25.214	25.2499	25.3575	25.0285	25.0661
942	PTGDS|P41222	763.327	2.25031e-13	2.99278e-08	2.21017e-07	9.92126e-07	-2.49448	-1.35556	1.13892	orange	M25 Sugar Metabolism	29.6965	29.5231	29.588	29.6158	29.5481	27.1922	27.145	26.8964	27.1873	27.0781	28.1378	28.1341	28.3113	28.2377	28.3728
943	NAA10|P41227	17.1619	0.000302174	0.00110545	0.00052241	0.893285	-2.47966	-2.71303	-0.23337	saddlebrown	M29 Glycosylation/ER	24.4199	24.5226	25.2854	25.1706	24.5008	21.1916	21.7095	23.9408	23.4701	21.1891	21.7965	21.7209	22.3957	22.1527	22.2684
944	PPP1R2|P41236	221.519	3.3636e-10	3.24108e-09	9.05349e-05	0.0462684	-2.96876	-3.45026	-0.481502	lightcyan	M16 RNA Binding	25.6793	25.7051	25.7899	25.6748	25.8127	22.7387	23.0584	22.3889	22.9864	22.6456	21.6406	22.6317	22.2208	22.5961	22.3211
945	GARS1|P41250	104.553	2.55552e-08	0.00424789	2.27933e-08	1.00342e-06	-1.68575	-5.84774	-4.16198	grey40	not in brain network	26.6973	26.8028	26.7266	26.8428	26.8798	25.1083	24.892	25.2667	24.919	25.3345	21.6083	22.4598	20.6576	20.4312	19.5537
946	IARS1|P41252	38.9632	5.6463e-06	0.966588	1.95582e-05	1.41e-05	-0.0608886	1.84094	1.90183	grey40	not in brain network	23.1161	22.9946	23.3422	24.4286	22.7537	23.4264	23.2315	23.1309	23.3965	23.1455	25.1921	25.2316	25.1799	25.205	25.0312
947	TSPAN7|P41732	5964.65	1.02986e-18	8.74747e-12	1.3661e-12	6.38628e-07	6.14074	4.64335	-1.49739	turquoise	M1 Synapse/Neuron	21.1865	21.1708	21.3718	21.1831	21.2319	27.5022	27.3729	27.2579	27.2398	27.4749	25.9467	25.9026	25.9053	25.7901	25.8163
948	ACTR1B|P42025	1.88384	0.194304	0.230104	0.278416	0.990619	-1.44813	-1.33943	0.108703	steelblue	M30 Proteasome	25.089	24.4597	24.7864	24.6864	24.7413	25.0122	24.9034	21.0579	20.9008	24.6477	22.0459	23.8435	23.7279	23.5447	23.9036
949	TMPO|P42167	80.8036	1.09064e-07	0.35409	7.90751e-07	1.86983e-07	-0.830198	5.90541	6.73561	royalblue	M20 RNA Splicing	21.789	21.9681	21.9653	20.4329	20.5576	21.6077	19.6433	19.2739	21.1199	20.9171	27.4935	27.9461	27.2955	27.8775	25.6274
950	GRIA2|P42262	169.863	1.57712e-09	1.06177e-06	0.00172528	4.70764e-08	5.15345	1.32644	-3.82701	turquoise	M1 Synapse/Neuron	21.7078	21.4177	21.5385	21.4706	21.4769	26.7621	26.6658	27.1527	26.382	26.4161	23.2946	22.3015	23.0357	21.9246	23.6873
951	GRIA3|P42263	82.6126	9.63684e-08	7.43557e-08	0.0023232	7.48553e-06	3.94719	1.37048	-2.57671	green	M5 Post-Synaptic Density	20.6966	21.3177	21.6036	20.804	21.3777	24.9185	25.2372	25.246	24.993	25.1408	23.701	22.4085	22.3785	22.5349	21.6291
952	AKR1C3|P42330	511.967	2.416e-12	7.86763e-07	3.37507e-09	8.45372e-09	-4.74052	-2.46862	2.27191	grey	not strongly coexpressed in brain	26.5356	26.4245	26.4518	26.8263	26.5385	21.8991	21.9441	21.2729	21.7613	22.1967	24.0445	24.1767	24.0754	23.8685	24.2685
953	ARHGAP25|P42331	60.9458	5.18284e-07	0.0126907	4.31943e-07	2.38613e-05	1.77083	5.56955	3.79872	grey	not strongly coexpressed in brain	21.242	21.0184	21.1927	21.5583	21.0807	22.8718	23.1704	22.9507	22.9323	23.0211	25.7139	28.3064	25.8234	25.7795	28.3167
954	PI4KA|P42356	38.6459	5.89141e-06	3.94742e-06	0.00166088	0.00327158	3.52273	1.84	-1.68273	green	M5 Post-Synaptic Density	21.5958	20.998	21.4441	20.5371	21.0605	23.5736	25.413	24.888	24.416	24.9586	22.2742	22.1176	23.2522	23.8298	23.3617
955	DPP6|P42658	2070.82	5.8146e-16	2.67469e-07	2.94734e-07	1.21792e-07	6.03674	4.8338	-1.20294	turquoise	M1 Synapse/Neuron	21.0611	20.7711	21.3395	20.7817	20.8353	26.9529	27.072	26.9312	26.9357	27.0807	25.7543	25.8175	25.6886	25.7572	25.9402
956	RPS27|P42677	1039.15	3.57951e-14	1.17901e-08	1.20253e-09	0.0228218	5.39327	5.83639	0.443119	skyblue	M28 Ribosome/Translation	21.4883	20.8707	21.0403	21.3231	20.9341	26.8129	26.4243	26.4472	26.5093	26.4292	26.7371	27.0602	26.8669	26.8407	27.3335
957	LRPPRC|P42704	316.732	4.12914e-11	1.52285e-07	1.67337e-06	0.00331803	4.12692	3.39382	-0.733103	red	M6 Ribosome	27.0174	27.8035	27.6828	27.3663	27.1239	31.7289	31.5324	31.7461	31.0849	31.5363	30.8003	30.452	30.9512	30.9543	30.8053
958	ACAA2|P42765	47.4942	1.99098e-06	1.34712e-05	3.2238e-06	0.498596	-1.40563	-1.61439	-0.208754	grey	not strongly coexpressed in brain	26.3402	26.5079	26.3941	26.3992	27.0149	25.4026	25.2261	24.8099	24.8821	25.3075	24.9814	25.405	24.6521	24.6427	24.9031
959	RPL35|P42766	409.54	9.06207e-12	0.000100313	3.37391e-05	0.000107195	3.77196	4.90359	1.13163	floralwhite	M44 Ribosome/Translation	21.3104	20.7601	21.0199	21.9181	20.8243	24.9195	25.0276	24.9552	24.7785	25.0118	26.0887	26.1782	26.0555	25.9185	26.11
960	SLC1A3|P43003	80.7956	1.09124e-07	1.02947e-07	3.31462e-06	0.0144914	4.70582	3.41956	-1.28626	tan	M12 Cytoskeleton	23.5172	23.516	21.0693	23.3343	23.1203	27.6165	27.6353	27.618	27.5881	27.6283	26.2857	26.4931	26.3303	26.3375	26.2084
961	SLC1A2|P43004	100.516	3.1946e-08	2.1195e-08	1.02783e-05	0.00014072	3.13828	1.77857	-1.35971	darkgreen	M22 Post-Synaptic Density	27.9957	26.7954	28.1767	28.2773	27.5777	30.9325	30.9332	30.8923	30.8541	30.902	29.4704	29.6221	29.5235	29.5202	29.5795
962	SLC1A4|P43007	12.4613	0.00117852	0.0732212	0.0621786	0.000845412	0.8726	-0.906265	-1.77886	turquoise	M1 Synapse/Neuron	25.2994	24.9529	25.074	24.4894	24.7272	25.9711	25.5475	25.5802	26.0002	25.8069	24.6706	24.1418	24.2399	24.5213	22.438
963	PAFAH1B1|P43034	964.335	5.58954e-14	1.70969e-07	1.64818e-09	1.25679e-08	-0.497677	-1.80079	-1.30312	steelblue	M30 Proteasome	27.5246	27.408	27.3786	27.4569	27.4792	27.0211	26.9542	26.8558	26.9352	26.9926	25.5498	25.6155	25.6853	25.6341	25.7586
964	MCAM|P43121	606.273	8.85599e-13	0.000273465	1.78863e-05	3.26447e-09	3.19088	6.13619	2.94531	brown	M3 Oligo/Myelination	21.2094	21.848	20.793	21.6684	21.9039	24.7544	24.6266	24.6934	24.5916	24.7111	27.5198	27.6852	27.6003	27.6119	27.6865
965	CRAT|P43155	14.0384	0.00072066	0.09025	0.0297892	0.000522127	1.07346	-1.36575	-2.43921	red	M6 Ribosome	24.4221	25.3083	25.3533	25.104	25.1484	26.2364	25.8906	26.4572	26.0259	26.0932	21.6039	23.987	24.1748	24.2386	24.503
966	MATR3|P43243	532.214	1.91945e-12	0.0360598	3.93039e-06	2.37767e-05	0.607897	6.30196	5.69407	lightgreen	M18 RNA Splicing	22.6412	22.1974	22.8	22.6168	21.9593	22.5918	22.5473	23.4346	23.537	23.1435	28.8359	28.7215	28.7699	28.7197	28.6774
967	GPD2|P43304	240.263	2.09178e-10	1.8939e-07	7.68316e-09	0.000259769	5.24477	3.82755	-1.41721	turquoise	M1 Synapse/Neuron	21.4301	20.797	21.4968	21.5827	21.4552	26.6633	26.8178	26.5467	26.3875	26.5703	24.9837	25.7474	25.3139	25.5726	24.282
968	RANBP1|P43487	90.308	5.847e-08	0.000665534	4.16287e-08	8.24187e-06	-1.23889	-3.21316	-1.97427	steelblue	M30 Proteasome	27.0689	27.0102	27.1301	27.1872	27.3283	25.865	25.79	26.0008	26.0076	25.8668	24.3802	23.7338	22.8921	24.235	24.4178
969	NAMPT|P43490	42.801	3.45412e-06	2.39311e-06	0.000501421	0.00547918	-1.02102	-0.588381	0.432642	plum1	M38 Heat Shock/Folding	24.9449	25.2886	25.2204	25.2821	25.4077	24.0273	24.2546	24.423	24.247	24.0866	24.5094	24.5903	24.5228	24.9816	24.5978
970	PSMC4|P43686	22.4504	8.79785e-05	0.00273737	6.97567e-05	0.0943441	0.368897	0.566204	0.197307	black	M7 MAPK/Metabolism	24.6174	24.6093	24.7875	24.4175	24.4941	24.9575	24.8773	24.8048	25.0673	25.0632	25.3353	24.9789	25.0234	25.1769	25.2423
971	TSFM|P43897	86.7992	7.30537e-08	6.70016e-08	2.50226e-06	0.00947539	4.37512	3.14294	-1.23218	red	M6 Ribosome	20.9072	20.5739	20.8926	21.1435	20.9886	25.3596	25.1757	25.5451	24.7439	25.5573	24.8463	24.3444	24.3257	24.1012	22.603
972	ASPA|P45381	398.274	1.06869e-11	1.12554e-08	1.1398e-06	4.39562e-08	-2.70782	-5.1101	-2.40227	brown	M3 Oligo/Myelination	27.0055	27.0657	27.5729	27.1579	27.2217	24.5383	24.3073	24.4927	24.5899	24.5563	22.0967	22.4608	21.6793	21.6545	22.5818
973	VDAC2|P45880	2744.3	1.07803e-16	8.60621e-07	1.03826e-06	0.994093	8.09869	8.08561	-0.0130783	blue	M2 Mitochondria	20.8866	21.1609	20.782	21.6346	21.222	29.2253	29.1949	29.186	29.2194	29.3539	29.1863	29.2573	29.1777	29.1797	29.3132
974	ACADSB|P45954	6.93327	0.00996915	0.590312	0.0557433	0.00933166	0.217588	-0.566567	-0.784155	red	M6 Ribosome	24.5611	24.4405	24.7351	25.1071	24.6977	25.1944	24.8143	24.4727	24.9627	25.1854	23.412	24.1102	24.2547	24.6236	24.3083
975	USP5|P45974	67.3821	2.98791e-07	2.00011e-07	9.14983e-05	0.000628247	2.78052	1.53928	-1.24125	midnightblue	M15 Ambiguous	22.5962	24.0472	24.0307	23.481	23.9041	26.2245	26.2943	26.5499	26.3655	26.5275	24.956	25.0392	25.3109	25.0514	25.3981
976	MAP2K4|P45985	22.7947	8.18525e-05	0.959135	0.00017523	0.000268224	-0.138635	-3.00827	-2.86964	turquoise	M1 Synapse/Neuron	26.4194	26.3371	26.3761	25.9522	26.1403	25.9249	26.5166	25.5402	25.9344	26.6157	24.1323	24.303	24.0452	22.166	21.5371
977	CRK|P46108	245.153	1.859e-10	1.21252e-06	1.24555e-05	1.05147e-07	-1.49214	-3.35664	-1.8645	black	M7 MAPK/Metabolism	25.2329	25.4481	25.4428	25.0756	25.3192	23.93	23.6856	23.8213	23.7125	23.9085	22.2751	21.6094	21.8576	21.6023	22.391
978	CRKL|P46109	128.768	7.78726e-09	0.000246013	5.82436e-09	9.06821e-07	-1.21	-3.32992	-2.11992	black	M7 MAPK/Metabolism	25.2615	25.8031	25.6258	25.6149	24.5791	24.1389	24.0246	24.259	24.4061	24.0058	21.9246	22.1312	22.4274	22.0096	21.7421
979	GSTM5|P46439	88.4297	6.58044e-08	1.35383e-07	3.67818e-07	0.569265	-3.74637	-3.42283	0.323531	grey	not strongly coexpressed in brain	25.3751	25.2633	25.328	25.4503	25.6034	20.7747	22.2002	22.2325	22.0977	20.9834	21.7063	21.716	21.5976	22.2391	22.647
980	NSF|P46459	606.555	8.83156e-13	2.43768e-05	7.15084e-05	4.52417e-06	6.29607	4.66817	-1.6279	yellow	M4 Synapse/Neuron	23.0805	23.6962	23.2931	22.847	22.3415	29.3131	29.3801	29.4215	29.2789	29.3449	27.746	27.74	27.6271	27.6638	27.8221
981	CDKN1B|P46527	136.369	5.60288e-09	9.51985e-09	4.4788e-08	0.17218	-4.31676	-3.76701	0.549749	royalblue	M20 RNA Splicing	26.573	25.9429	25.8546	25.2612	25.9117	21.9957	21.5458	21.7315	20.9135	21.773	21.7422	21.5562	22.6417	22.292	22.4762
982	RPL27A|P46776	369.097	1.67511e-11	1.64908e-05	2.42038e-05	0.0034265	4.13914	4.95499	0.815846	floralwhite	M44 Ribosome/Translation	20.6575	20.6406	21.7093	21.2907	20.7058	25.1899	25.0436	24.8425	25.3605	25.2632	25.8523	26.0962	25.813	26.0645	25.9529
983	RPL5|P46777	238.251	2.19729e-10	4.07848e-09	7.5507e-06	0.00266063	4.09	5.16837	1.07836	skyblue	M28 Ribosome/Translation	20.7581	20.8769	21.1827	20.9908	20.9201	25.2182	25.4147	25.1661	24.1796	25.2	25.4993	26.4927	26.3409	26.4699	25.7675
984	RPL21|P46778	724.542	3.06928e-13	1.54647e-05	6.86201e-06	1.7435e-05	4.52618	5.73382	1.20765	skyblue	M28 Ribosome/Translation	20.6464	21.0301	21.5121	20.9703	21.6343	25.4976	25.7304	25.7973	25.7228	25.676	26.8016	27.0225	26.953	26.8971	26.788
985	RPL28|P46779	85.3894	8.00815e-08	3.45369e-06	6.9361e-08	0.00620413	2.65052	3.79255	1.14203	floralwhite	M44 Ribosome/Translation	21.7449	21.5763	23.2633	21.9563	21.1169	24.5565	24.6799	24.4876	24.567	24.6194	25.8569	25.6149	25.7408	25.7732	25.6348
986	RPS9|P46781	452.42	5.02721e-12	6.18094e-05	1.70482e-05	0.00722762	3.99089	4.61511	0.624222	floralwhite	M44 Ribosome/Translation	21.1538	21.4224	20.6625	20.7429	21.669	25.017	25.0871	25.2327	25.1225	25.1456	25.6992	25.9542	25.6985	25.6293	25.745
987	RPS5|P46782	410.164	8.98093e-12	2.96175e-06	1.06436e-05	0.000129284	3.17491	4.10373	0.928827	pink	M8 Protein Transport	21.0511	21.6113	21.0914	20.8427	20.7097	24.007	24.4979	24.061	24.3412	24.2736	25.3073	25.1505	25.1152	25.2042	25.0476
988	RPS10|P46783	266.453	1.14066e-10	1.88934e-06	2.45125e-05	0.0176521	3.41212	4.02284	0.610715	lightcyan	M16 RNA Binding	21.3837	21.3684	21.5981	21.6461	21.4909	25.1559	24.6512	25.1854	24.9634	24.5919	25.2807	25.6323	26.1954	25.3284	25.1645
989	MAP1B|P46821	2755.59	1.05184e-16	3.21774e-05	3.29081e-08	4.36053e-10	0.421401	-0.867761	-1.28916	saddlebrown	M29 Glycosylation/ER	28.1897	28.2263	28.2554	28.1472	28.181	28.6322	28.6089	28.6287	28.6232	28.6136	27.3536	27.3303	27.308	27.3127	27.3562
990	GNPDA1|P46926	143.703	4.14505e-09	4.91895e-05	0.000395997	9.90749e-07	-1.90526	-4.69126	-2.786	black	M7 MAPK/Metabolism	27.1002	27.121	27.2919	27.2414	27.0846	25.3172	25.17	25.2576	25.3274	25.2407	22.7618	21.9716	21.8443	23.6689	22.1362
991	UTRN|P46939	397.686	1.07807e-11	0.886921	1.25141e-05	3.90291e-10	-0.166565	8.58963	8.7562	greenyellow	M11 Cell-ECM Interaction	18.7095	19.4545	18.8969	17.2523	17.9838	17.6892	18.4731	18.39	18.3751	18.5368	26.598	27.3124	26.9027	27.3463	27.0859
992	IQGAP1|P46940	13.7683	0.00078179	0.722649	0.00385251	0.00101261	-0.453114	2.38877	2.84188	brown	M3 Oligo/Myelination	25.1114	25.0581	24.9417	25.1256	25.275	25.3012	21.8158	25.289	25.4611	25.3791	27.3983	27.6722	27.42	27.4827	27.4824
993	GYG1|P46976	234.457	2.4137e-10	3.27496e-09	6.37928e-06	0.00977253	-3.50288	-4.25377	-0.750888	greenyellow	M11 Cell-ECM Interaction	26.3483	26.4873	26.071	26.1508	26.4021	22.887	22.981	23.0096	22.1536	22.9138	21.9176	22.2057	22.6546	21.5654	21.8473
994	STT3A|P46977	16.8018	0.000331965	0.841672	0.0005289	0.00134479	0.377861	3.54001	3.16215	ivory	M43 Ribonucleoprotein Binding	20.5257	20.6445	20.5806	20.7318	21.1905	21.1935	21.6571	21.0704	20.7856	20.8559	25.5518	22.2597	25.4907	25.6861	22.3848
995	RAP1GAP|P47736	58.339	6.57752e-07	3.54127e-06	0.659001	1.29082e-06	2.06778	-0.206271	-2.27405	cyan	M14 Protein Folding	23.7099	24.3486	24.271	23.8636	24.9054	26.3082	26.7694	26.1076	26.2389	26.0132	24.1503	23.8949	23.6537	23.878	24.4901
996	CAPZA2|P47755	3.73763	0.0547253	0.9367	0.116072	0.0645666	0.0219938	-0.138574	-0.160567	yellow	M4 Synapse/Neuron	27.7052	27.8161	27.9774	27.7481	27.8703	27.9346	27.8304	27.8328	27.8745	27.7548	27.5929	27.7322	27.8047	27.5231	27.7713
997	CAPZB|P47756	41.458	4.08366e-06	0.94697	1.49058e-05	9.93146e-06	0.0102229	-0.250558	-0.260781	cyan	M14 Protein Folding	28.3371	28.3625	28.4304	28.3179	28.242	28.3638	28.3095	28.301	28.3321	28.4345	28.0631	28.0834	28.0855	28.109	28.0961
998	GABRB2|P47870	45.1492	2.60539e-06	1.73875e-06	0.000818981	0.00198432	5.18311	2.73468	-2.44843	blue	M2 Mitochondria	20.8708	21.1291	21.6331	21.8223	20.6577	26.5781	26.2177	26.7299	26.1181	26.3848	24.3627	21.5185	24.9889	24.5661	24.3502
999	QARS1|P47897	21.2797	0.000113207	0.000288497	0.999841	0.000296298	-0.772388	-0.00231896	0.770069	grey40	not in brain network	24.6167	25.2696	24.7019	24.8918	25.0585	23.8067	24.3439	24.4127	23.9443	24.169	24.9128	24.919	24.8251	24.8934	24.9766
1000	RPL29|P47914	357.845	2.01099e-11	0.000114275	4.91689e-05	0.000214921	4.24322	5.50369	1.26047	floralwhite	M44 Ribosome/Translation	21.4706	20.5921	20.6664	21.9431	21.1213	25.5556	25.354	25.2752	25.5363	25.2884	26.5238	26.8153	26.6522	26.6842	26.6363
1001	UQCRFS1|P47985	9766.19	5.35742e-20	1.15931e-07	2.00966e-07	6.14557e-08	7.35722	6.61118	-0.746046	blue	M2 Mitochondria	20.769	21.0593	21.1509	21.1335	21.1066	28.3909	28.3954	28.3874	28.4267	28.4051	27.6727	27.6425	27.6524	27.6599	27.6479
1002	ATP5PO|P48047	1187.77	1.61207e-14	6.92306e-06	9.82132e-06	0.0010028	8.32752	7.41135	-0.916174	grey40	not in brain network	21.5059	21.0445	20.6141	21.4638	21.9372	29.5925	29.6297	29.6594	29.5769	29.7446	28.6421	28.7048	28.6734	28.8457	28.7562
1003	LIMS1|P48059	64.5428	3.7861e-07	0.935514	9.90878e-07	1.45026e-06	0.215655	6.18958	5.97392	greenyellow	M11 Cell-ECM Interaction	21.4122	21.4315	19.2316	20.612	20.6165	21.8637	21.7042	20.6033	18.9176	21.2934	26.1461	27.7159	27.7046	26.2182	26.4669
1004	SLC6A12|P48065	316.872	4.11835e-11	0.530426	5.13011e-05	1.15153e-09	0.252562	5.11425	4.86168	paleturquoise	M31 Axon Node/Ion Channel	20.5297	20.5506	21.0811	20.6659	21.8974	21.4525	21.064	20.9448	21.2247	21.3016	25.8579	26.2447	26.0374	26.0165	26.1394
1005	PREP|P48147	332.924	3.07815e-11	2.73742e-08	1.85613e-06	1.4075e-07	-3.59323	-6.70179	-3.10857	turquoise	M1 Synapse/Neuron	28.8967	28.7541	28.9595	28.8234	28.9635	25.699	25.2555	25.2154	25.9214	24.3398	22.4785	22.3831	21.9741	22.413	21.6396
1006	ME1|P48163	177.518	1.22134e-09	1.13211e-08	1.36883e-07	0.0699115	-3.69563	-4.30805	-0.612419	midnightblue	M15 Ambiguous	25.5903	26.4566	26.4463	26.3024	26.2429	22.6252	21.6505	22.8572	22.6379	22.7898	21.6617	22.2067	21.7587	22.24	21.6313
1007	PIP4K2A|P48426	11.4151	0.00167242	0.756633	0.00211065	0.00747521	-0.511474	-3.16171	-2.65024	brown	M3 Oligo/Myelination	28.3086	28.5615	28.37	28.4874	28.3344	27.7766	27.6878	28.1401	28.0604	27.8398	26.4643	21.8473	25.5408	26.1762	26.2247
1008	ARCN1|P48444	19.9906	0.000151359	0.00253439	0.209164	0.000135342	-0.59821	0.248659	0.846869	orangered4	M39 Translation Initiation	24.2637	23.839	23.8944	24.2583	24.1954	23.4543	23.4096	23.6232	23.5441	23.4285	24.6711	23.852	24.4728	24.3437	24.3545
1009	GCLC|P48506	209.042	4.71808e-10	5.33465e-08	4.78786e-07	3.32982e-05	-3.38563	-5.23604	-1.85041	brown	M3 Oligo/Myelination	26.3347	26.4182	26.239	26.9567	27.1721	23.5027	23.061	23.4692	23.2965	22.8632	21.1936	21.6235	20.838	21.1357	22.1497
1010	CD151|P48509	45.5047	2.49935e-06	0.529616	4.09259e-06	1.63265e-05	0.793607	6.29449	5.50089	darkmagenta	M34 Ambiguous	21.019	21.8415	21.0664	21.55	21.4199	21.2682	21.2776	21.3757	21.3917	25.5516	28.4297	27.3713	27.439	27.556	27.5732
1011	PCP4|P48539	83.8702	8.85553e-08	3.47155e-07	2.39142e-07	0.924271	-4.34993	-4.4996	-0.149675	blue	M2 Mitochondria	26.5836	26.7325	26.5791	26.5305	26.5648	21.8496	22.2634	23.8322	21.2329	22.0628	22.6894	21.6603	21.8698	22.5357	21.7373
1012	GSS|P48637	50.9798	1.36327e-06	0.0120615	1.06087e-06	8.28091e-05	-1.42016	-4.07817	-2.65801	grey	not strongly coexpressed in brain	26.3494	26.3885	26.3892	26.351	26.3998	25.0044	25.049	24.8313	24.875	25.0173	22.5534	24.153	21.5337	21.6683	21.5785
1013	CCT5|P48643	183.63	1.00337e-09	6.72077e-06	0.000417582	4.60689e-08	0.638302	0.185867	-0.452435	cyan	M14 Protein Folding	26.1383	26.2555	26.3366	26.1609	26.2343	26.9	26.8531	26.8889	26.7858	26.8894	26.4034	26.4031	26.3918	26.4172	26.4394
1014	NES|P48681	119.372	1.20142e-08	0.269489	8.65569e-08	2.14218e-08	-0.755349	5.77122	6.52657	tan	M12 Cytoskeleton	20.7566	21.3603	20.5726	20.8596	20.9714	19.3901	21.5131	21.3269	18.9068	19.6068	26.6115	26.8771	26.8542	26.1483	26.8854
1015	IDH2|P48735	635.7	6.6821e-13	3.16146e-07	4.19062e-07	2.9228e-09	0.389688	-0.833728	-1.22342	green	M5 Post-Synaptic Density	28.6663	28.5706	28.4783	28.5896	28.5643	28.8938	29.0161	29.02	28.9226	28.9652	27.7288	27.804	27.7153	27.7024	27.75
1016	PITPNB|P48739	214.472	4.06249e-10	2.27307e-07	1.25141e-06	2.39138e-06	-2.27119	-4.09891	-1.82771	darkmagenta	M34 Ambiguous	26.1928	26.2221	26.1795	26.4705	26.0527	23.8878	24.5569	24.1346	23.6408	23.5413	22.7021	21.9946	21.9562	21.979	21.9912
1017	MARCKSL1|P49006	215.487	3.95199e-10	5.02691e-05	0.000169529	3.39892e-08	-0.822762	-2.45667	-1.63391	tan	M12 Cytoskeleton	27.0557	27.0987	27.0295	27.0075	27.0385	26.2022	26.113	26.2604	26.3418	26.1986	25.0974	24.6753	24.4997	24.312	24.3622
1018	ALDH9A1|P49189	2268.79	3.36709e-16	1.2697e-07	1.96838e-09	2.14658e-08	-2.3918	-3.45536	-1.06357	black	M7 MAPK/Metabolism	28.61	28.8568	28.5858	28.744	28.6078	26.2562	26.2699	26.3409	26.3456	26.2328	25.3106	25.1412	25.1928	25.2094	25.2734
1019	RPL34|P49207	21.1158	0.000117374	0.000238184	0.000393987	0.945483	2.8998	2.73945	-0.160345	floralwhite	M44 Ribosome/Translation	20.4768	21.8252	21.8631	21.6743	21.8812	24.0544	24.4634	24.5654	24.3416	24.7949	24.9344	22.1943	24.9432	25.0405	24.3056
1020	LMAN1|P49257	86.0575	7.6657e-08	0.152605	1.09335e-07	7.87965e-07	0.851579	5.18729	4.33571	plum1	M38 Heat Shock/Folding	20.4365	21.967	21.3821	21.2939	22.022	22.8111	21.9584	21.7853	21.632	23.1725	26.9019	27.203	27.1549	26.1438	25.6344
1021	FASN|P49327	422.648	7.5215e-12	2.92018e-05	1.802e-05	1.7288e-05	-1.40854	-5.46228	-4.05374	orange	M25 Sugar Metabolism	26.8692	27.0984	26.9674	26.8857	26.7969	25.4376	25.4751	25.5523	25.8355	25.2745	22.0991	20.8593	21.5301	21.6732	21.1445
1022	FNTA|P49354	103.727	2.6732e-08	2.56882e-08	7.93066e-07	0.00814466	-3.74508	-2.75288	0.992205	brown	M3 Oligo/Myelination	24.9065	25.2139	24.986	25.3102	25.1475	21.9244	21.1854	21.3837	21.0567	21.2884	22.0323	23.3887	22.4505	21.7044	22.2238
1023	CCT3|P49368	392.466	1.16562e-11	2.73743e-07	2.28227e-08	2.42365e-08	1.03405	0.518388	-0.515663	cyan	M14 Protein Folding	26.8085	26.677	26.7371	26.8437	26.8001	27.7919	27.817	27.8597	27.7945	27.7737	27.3022	27.2933	27.1852	27.3781	27.2997
1024	ARRB1|P49407	310.199	4.66814e-11	4.38808e-07	5.23664e-07	2.27738e-08	-1.76336	-4.05941	-2.29605	black	M7 MAPK/Metabolism	27.2192	27.8272	27.5479	27.5657	27.4861	25.9224	25.8901	25.6569	25.8468	25.5132	23.2477	23.2274	24.0158	23.6308	23.2275
1025	TUFM|P49411	234.919	2.38604e-10	0.000271618	0.000321708	0.660318	6.92928	6.61035	-0.31894	blue	M2 Mitochondria	19.499	21.612	21.8469	20.4408	21.4652	27.909	27.9705	27.8843	27.8058	27.9409	27.522	27.6054	27.5226	27.5647	27.701
1026	AMPH|P49418	175.739	1.29487e-09	0.221385	8.78086e-09	0.000374069	0.31084	-2.68571	-2.99655	midnightblue	M15 Ambiguous	28.0765	28.1489	28.0956	28.1076	28.089	28.3383	28.4574	28.4569	28.3566	28.4627	25.436	25.9268	24.7305	25.2114	25.7843
1027	ALDH7A1|P49419	3079.75	5.40434e-17	2.78771e-08	4.77607e-07	1.26121e-06	-2.47841	-4.28376	-1.80535	grey	not strongly coexpressed in brain	29.1451	29.1868	29.1767	29.1498	29.1527	26.7234	26.728	26.6354	26.6016	26.7305	24.6947	24.8594	25.0522	24.8251	24.9608
1028	INPP1|P49441	77.2955	1.39694e-07	1.7688e-06	1.78538e-07	0.107318	-2.61338	-3.22613	-0.612754	orange	M25 Sugar Metabolism	25.7807	25.6518	25.0475	24.9233	25.7705	23.2697	22.2309	22.3063	23.0312	23.2688	21.8204	21.8402	22.5364	22.5689	22.2774
1029	SRP9|P49458	45.2795	2.56594e-06	0.000194136	0.0112907	1.91134e-06	-0.72628	0.429909	1.15619	salmon	M13 RNA Splicing	25.9105	25.7744	26.1664	26.0104	26.5088	25.3175	25.2159	25.5616	25.2124	25.4317	26.4893	26.3995	26.4158	26.6557	26.5598
1030	AARS1|P49588	313.421	4.39267e-11	5.09892e-07	3.69286e-05	1.8509e-08	-1.40241	-3.28773	-1.88532	grey40	not in brain network	27.6964	27.6943	27.7969	27.8988	27.7066	26.3393	26.4003	26.3587	26.3004	26.3824	24.3452	24.4243	24.9087	23.993	24.6832
1031	CARS1|P49589	34.6263	1.03768e-05	0.000209418	9.84478e-06	0.11505	-2.89646	-3.97395	-1.07749	grey40	not in brain network	25.8155	25.9492	26.1055	26.2032	25.9349	23.7989	21.0764	24.0954	22.5249	24.0304	22.0608	22.4151	22.2409	21.8807	21.5411
1032	SARS1|P49591	191.496	7.86255e-10	1.74925e-06	3.94734e-05	9.23298e-07	-2.79006	-5.75136	-2.96129	grey40	not in brain network	27.4049	27.056	27.0775	27.3313	27.0272	24.549	24.6993	24.6617	24.4581	23.5786	21.5989	21.5778	21.6715	20.3271	21.9649
1033	PPM1F|P49593	687.443	4.19608e-13	7.01364e-08	1.87077e-07	0.00557241	-2.67247	-3.01968	-0.347209	yellow	M4 Synapse/Neuron	25.4759	25.7197	25.5308	25.208	25.5499	22.6196	22.8619	22.8785	22.8032	22.9588	22.5011	22.6314	22.4091	22.4444	22.4
1034	PSMB3|P49720	227.729	2.86175e-10	0.000134264	3.71187e-09	0.0123581	3.02819	2.50489	-0.523302	orange	M25 Sugar Metabolism	20.9485	21.7217	21.9887	21.5851	21.7786	24.6332	24.6432	24.5116	24.7056	24.6699	24.1773	24.0738	24.2492	23.9679	24.0788
1035	PSMB2|P49721	2.2984	0.14287	0.609397	0.491017	0.123037	0.496368	-0.600556	-1.09692	skyblue3	M37 Endosome	24.6315	24.5471	24.6702	24.8005	24.6412	25.6322	25.0382	25.1209	25.1054	24.8756	24.4253	24.8648	24.7753	21.6235	24.5988
1036	ACADVL|P49748	28.7497	2.64973e-05	0.0767793	2.18746e-05	0.000816956	0.169	0.518891	0.349891	red	M6 Ribosome	24.9392	25.1413	24.9927	24.9951	24.8518	24.9729	25.3067	25.0966	25.121	25.2679	25.3861	25.4796	25.6025	25.5642	25.482
1037	TMED10|P49755	30.4288	1.99635e-05	0.928773	7.34533e-05	4.35148e-05	-0.259285	4.63451	4.89379	saddlebrown	M29 Glycosylation/ER	20.9336	23.9911	21.9478	20.616	22.8908	21.2233	20.9517	23.9347	21.2196	21.7536	26.6467	25.8597	26.8345	26.8189	27.392
1038	RGS6|P49758	9.94762	0.00283617	0.391367	0.00247361	0.0277656	-0.805553	-2.58237	-1.77682	turquoise	M1 Synapse/Neuron	24.7797	25.142	25.0119	24.9019	25.056	24.4366	25.2036	21.3707	25.1872	24.6656	22.1146	22.492	22.4919	22.6564	22.2247
1039	HINT1|P49773	60.0549	5.61663e-07	0.0016568	3.86764e-07	0.00010485	-2.90232	-6.89804	-3.99573	black	M7 MAPK/Metabolism	30.3854	30.4837	30.6705	30.5461	30.5081	27.6912	27.5333	27.7512	27.4493	27.6572	22.2949	22.6444	24.2946	26.3571	22.5126
1040	FHIT|P49789	160.084	2.22301e-09	4.8684e-08	3.89274e-08	0.00509445	-2.5158	-3.27132	-0.75552	grey	not strongly coexpressed in brain	24.7575	25.0993	25.3228	25.097	24.9304	22.0098	23.2346	22.5499	22.2737	22.56	21.6252	21.9578	21.7344	21.8877	21.6454
1041	RGS7|P49802	26.1846	4.19774e-05	6.43453e-05	0.668624	0.000236023	1.62667	0.212541	-1.41412	green	M5 Post-Synaptic Density	25.7382	25.5447	25.142	24.366	24.6705	26.6759	26.37	27.0245	26.7604	26.7639	25.5274	25.134	25.0371	25.5964	25.2291
1042	NDUFV1|P49821	196.458	6.7748e-10	7.6503e-05	1.31384e-08	0.00386982	6.72707	5.26274	-1.46432	blue	M2 Mitochondria	21.4822	20.0132	21.7112	21.9957	22.084	28.4258	28.1984	27.8249	28.2307	28.242	25.9465	26.8315	26.8466	26.8742	27.1013
1043	GSK3A|P49840	100.839	3.13713e-08	0.422621	6.02486e-08	1.97846e-07	-0.344251	-3.41932	-3.07507	turquoise	M1 Synapse/Neuron	25.4311	25.8099	26.4256	25.384	26.4473	25.9422	25.2765	25.8705	25.28	25.4074	21.8369	22.5514	22.4541	22.8683	22.6906
1044	GSK3B|P49841	65.4209	3.51526e-07	0.59217	2.00935e-06	6.77474e-07	0.361825	-3.39814	-3.75997	green	M5 Post-Synaptic Density	25.1216	25.8217	25.7988	25.5816	25.4679	25.9285	25.7636	25.9445	25.9277	26.0363	21.9315	21.7404	21.608	23.839	21.6819
1045	NT5C2|P49902	32.4451	1.44498e-05	4.65027e-05	3.62021e-05	0.982467	-2.90323	-2.97882	-0.0755909	black	M7 MAPK/Metabolism	25.3435	24.7435	25.39	25.308	25.0238	21.005	22.8822	21.261	23.2681	22.8763	21.765	21.9869	22.5786	22.6691	21.9149
1046	GMPS|P49915	12.5142	0.00115846	0.274784	0.000969864	0.016523	-1.24512	-3.771	-2.52588	blue	M2 Mitochondria	25.8821	25.3486	25.6467	25.8359	25.35	20.8968	24.7391	24.3274	25.7652	26.1091	21.672	21.5134	22.1664	21.996	21.8606
1047	ENTPD1|P49961	254.571	1.49055e-10	0.0867572	8.57413e-05	2.14621e-06	0.582268	5.10742	4.52515	white	M27 Extracellular Matrix	20.4349	21.9061	21.7435	21.1017	21.0125	21.6189	21.3797	22.0889	22.0048	22.0177	26.5103	26.3782	26.2649	26.3446	26.2379
1048	HNMT|P50135	662.144	5.2443e-13	1.83748e-07	5.99255e-06	0.00104007	-5.33777	-4.56602	0.771749	greenyellow	M11 Cell-ECM Interaction	26.7249	26.733	26.5298	26.5401	26.6696	20.9469	21.3877	21.2015	21.35	21.6226	21.7408	22.4384	21.9735	21.783	22.4318
1049	GNAQ|P50148	95.5827	4.24609e-08	5.76913e-08	4.91513e-07	0.099493	5.98049	4.9325	-1.04798	darkmagenta	M34 Ambiguous	21.8194	21.6374	23.4605	20.5634	23.3324	27.9213	27.9325	28.3837	28.0568	28.4213	27.2469	27.2691	26.9362	26.8249	27.1984
1050	GNG10|P50151	197.269	6.61432e-10	3.10235e-07	2.50839e-08	0.000511856	3.81141	2.76114	-1.05027	salmon	M13 RNA Splicing	21.7383	21.8123	21.4644	21.0317	21.8684	25.6957	25.2825	25.3116	25.0551	25.6272	23.9015	24.4489	24.3972	24.1926	24.7806
1051	IDH3A|P50213	1704.16	1.86506e-15	5.3444e-12	4.43673e-07	1.94613e-08	1.96803	0.385105	-1.58293	blue	M2 Mitochondria	26.5837	26.5607	26.6386	26.542	26.5232	28.5807	28.4929	28.5403	28.495	28.5795	26.8594	26.9995	27.0398	26.8929	26.9821
1052	CRIP1|P50238	178.925	1.16663e-09	6.27271e-09	0.472281	0.000198719	-3.54707	0.271617	3.81868	white	M27 Extracellular Matrix	25.3293	25.4756	25.554	25.3995	25.2522	20.8241	22.2544	22.1577	21.9514	22.0876	25.5722	25.6587	25.4963	25.8636	25.7777
1053	GDI2|P50395	142.463	4.35718e-09	0.00440502	4.55057e-09	1.14502e-07	-1.09219	-4.39458	-3.30239	orange	M25 Sugar Metabolism	28.4631	28.3423	28.4025	28.6643	28.3509	27.2928	27.2327	27.2554	27.1649	27.8164	24.6661	24.3031	24.4002	23.964	22.917
1054	EMD|P50402	29.4111	2.36632e-05	0.0216081	1.68587e-05	0.00197021	1.42122	3.45446	2.03324	turquoise	M1 Synapse/Neuron	23.398	23.1107	21.8339	23.1186	23.1021	22.7054	24.644	25.089	24.4778	24.7533	26.0106	26.1934	26.0475	26.2933	27.2909
1055	CPT1A|P50416	440.789	5.86531e-12	6.48708e-09	4.86901e-07	2.41475e-08	2.01276	3.80461	1.79186	blue	M2 Mitochondria	21.2525	21.5938	21.6155	21.0169	21.6516	23.2151	23.6231	23.4743	23.5131	23.3683	25.0824	25.1371	25.3508	25.1642	25.4187
1056	GATM|P50440	85.6623	7.86614e-08	9.093e-08	1.30281e-06	0.0492286	-2.95949	-2.32241	0.637083	grey	not strongly coexpressed in brain	24.3322	24.6756	24.1093	23.6582	24.3039	21.2361	21.3748	21.5442	20.7983	21.3284	22.6273	22.0421	21.6765	21.5213	21.6
1057	SERPINH1|P50454	307.328	4.93078e-11	0.0410412	4.26879e-05	2.1389e-05	0.603839	4.93658	4.33274	darkred	M21 MHC Complex/Immune	21.7219	21.1652	21.0609	20.5218	21.5438	21.5256	21.3131	22.1216	22.0214	22.051	26.0487	26.193	26.1115	26.2112	26.1322
1058	ST13|P50502	3004.74	6.26428e-17	2.96483e-10	2.86665e-11	2.98834e-09	-1.53807	-3.13958	-1.60151	steelblue	M30 Proteasome	28.7912	28.8734	28.8462	28.7801	28.9117	27.3479	27.2568	27.3211	27.2272	27.3593	25.6633	25.7297	25.7478	25.5861	25.7778
1059	VASP|P50552	73.6599	1.82586e-07	0.540101	3.50473e-07	1.08383e-06	0.503124	5.10113	4.598	darkred	M21 MHC Complex/Immune	20.608	20.5296	20.6903	20.9015	20.8947	21.3251	21.3743	21.1475	21.1427	21.1502	25.9344	23.6399	26.6054	26.3471	26.603
1060	DNM2|P50570	1.232	0.326104	0.999673	0.397695	0.385549	0.00399057	-0.220638	-0.224628	grey	not strongly coexpressed in brain	28.2728	28.0639	28.2201	28.272	28.3608	27.9501	27.8636	28.6484	28.5578	28.1895	28.1887	27.9122	28.1322	27.6179	28.2353
1061	METAP2|P50579	56.7545	7.63902e-07	1.1032e-05	8.85021e-07	0.119566	-3.64277	-4.63088	-0.988112	grey	not strongly coexpressed in brain	25.3576	25.6972	25.7264	25.0097	25.2739	21.1209	22.7318	21.4638	21.5621	21.9724	19.9028	22.2269	20.2347	21.5603	19.9856
1062	BCAM|P50895	202.513	5.67682e-10	0.578323	0.000135639	2.57564e-06	-0.680729	11.2652	11.9459	white	M27 Extracellular Matrix	18.6313	16.7377	17.6004	20.2962	16.5535	17.6109	17.5892	18.3191	15.8742	17.0221	29.1442	29.1417	28.7911	29.3036	29.7643
1063	PPT1|P50897	94.7653	4.45698e-08	0.896579	1.1897e-07	1.80768e-07	0.0321861	0.873886	0.841699	grey	not strongly coexpressed in brain	26.1215	26.0043	25.9873	26.1772	25.9773	26.196	26.0634	26.2731	25.9807	25.9154	26.8022	26.9403	27.0594	26.8888	26.9464
1064	RPL14|P50914	357.271	2.03011e-11	4.768e-09	2.24321e-05	6.67269e-07	3.07529	5.0532	1.97792	skyblue	M28 Ribosome/Translation	21.8651	20.9601	20.982	21.8157	21.0228	24.4457	24.4554	24.6649	24.3478	24.1083	26.2558	26.3745	26.3335	26.3842	26.5637
1065	CCT8|P50990	212.162	4.3275e-10	3.81247e-06	0.719172	2.73063e-07	0.566143	0.0243801	-0.541763	cyan	M14 Protein Folding	26.6209	26.6244	26.4985	26.5803	26.66	27.1486	27.138	27.184	27.1314	27.2129	26.6558	26.6357	26.557	26.5882	26.6692
1066	CCT4|P50991	258.396	1.36578e-10	1.70127e-07	0.241045	2.14026e-07	0.670095	0.0559711	-0.614124	pink	M8 Protein Transport	26.4301	26.4453	26.499	26.4561	26.5697	27.1233	27.1245	27.1084	27.1522	27.2422	26.5012	26.5741	26.5633	26.5651	26.4763
1067	ATP1A2|P50993	1410.31	5.78038e-15	3.11299e-06	6.70024e-06	2.26335e-06	4.50411	3.66818	-0.835932	blue	M2 Mitochondria	24.5313	24.9873	24.8995	24.4243	24.7607	29.2915	29.2219	29.1946	29.1826	29.233	28.4299	28.3816	28.3501	28.3394	28.443
1068	ANXA11|P50995	52.4427	1.17092e-06	2.24772e-05	1.20883e-06	0.0779377	0.66863	0.886206	0.217576	grey	not strongly coexpressed in brain	26.3339	26.3992	26.3365	26.3561	26.2236	26.9295	27.1412	26.873	27.0732	26.9756	27.4028	27.4701	27.0435	27.1686	26.9952
1069	RAB5C|P51148	5.24513	0.0230738	0.574532	0.121913	0.0203	0.0689547	-0.144055	-0.21301	pink	M8 Protein Transport	26.1706	26.3534	26.3302	26.1604	26.4195	26.3204	26.3978	26.279	26.3687	26.4128	26.3117	26.2513	26.093	26.0106	26.0472
1070	RAB7A|P51149	1.22668	0.327547	0.297175	0.695197	0.744901	1.72482	0.909095	-0.815723	cyan	M14 Protein Folding	27.1925	20.5642	27.1677	27.6498	27.1275	27.5581	27.4913	27.7018	27.8091	27.7655	26.9582	26.8553	26.8912	26.7154	26.827
1071	PLCD1|P51178	31.2607	1.74343e-05	0.000107382	2.67623e-05	0.603558	-4.14228	-4.78506	-0.642788	yellowgreen	M36 Neurotransmitter Regulation	26.0633	26.5949	26.3133	26.1258	25.7929	21.7349	23.2007	21.3022	21.8992	22.0418	22.2215	20.8615	18.768	22.4672	22.6466
1072	BLK|P51451	18.7146	0.000204733	0.000256206	0.578988	0.00134604	2.73372	0.486221	-2.2475	grey40	not in brain network	20.5389	20.8836	22.6856	22.8204	20.63	24.9815	24.0261	24.6999	23.9003	23.6193	22.0317	21.5403	21.9961	22.2326	22.1889
1073	DUSP3|P51452	45.5777	2.47821e-06	0.35055	3.47799e-06	2.1374e-05	-0.68194	-4.1998	-3.51786	cyan	M14 Protein Folding	27.0957	27.1568	26.9736	27.6691	27.2727	26.6613	26.4871	26.5572	26.414	26.6386	21.7394	24.5502	22.4056	22.2599	24.2138
1074	IDH3G|P51553	248.069	1.73459e-10	4.7947e-06	7.04522e-05	9.81747e-09	2.25209	0.683609	-1.56848	blue	M2 Mitochondria	25.1869	25.2109	24.6637	24.7948	25.0565	27.1792	27.1826	27.3782	27.3533	27.0798	25.6938	25.7049	25.7504	25.6132	25.5685
1075	SSR4|P51571	10.4579	0.00234781	0.641238	0.0129782	0.00256341	-0.741494	2.77217	3.51366	violet	M32 Ambiguous	21.7088	24.9209	20.9054	25.041	21.5084	21.6253	23.591	21.6272	21.9847	21.5488	25.8134	24.9741	25.5624	26.1215	25.4739
1076	BCAP31|P51572	141.169	4.59201e-09	5.67067e-08	6.306e-09	0.0415154	4.54906	5.52208	0.973012	cyan	M14 Protein Folding	20.8242	21.103	22.5475	22.4401	22.6433	26.613	26.3408	26.4006	26.4273	26.5217	27.7872	27.6421	26.7868	27.5019	27.4505
1077	MECP2|P51608	169.963	1.57173e-09	0.0653389	3.94841e-05	1.51421e-08	1.03131	7.0028	5.97149	lightgreen	M18 RNA Splicing	20.6911	21.2181	18.7677	20.8096	21.1484	21.4551	21.7252	21.6275	21.3166	21.6672	27.4564	27.5211	26.9891	27.4081	28.2742
1078	CAV2|P51636	54.8373	9.20209e-07	0.0459823	8.82611e-07	2.28392e-05	1.89505	7.06052	5.16546	white	M27 Extracellular Matrix	19.3293	19.3668	19.4323	18.9542	20.2272	18.9013	22.1566	22.1582	21.4809	22.0881	27.5679	27.0686	27.0233	24.4645	26.4881
1079	ALDH5A1|P51649	78.5545	1.27669e-07	2.73691e-07	0.670183	6.57744e-07	1.44135	0.110974	-1.33038	blue	M2 Mitochondria	25.7753	26.3435	26.6272	26.2712	26.5025	27.7491	27.7449	27.7396	27.6829	27.81	26.2671	26.4998	26.563	26.4081	26.3366
1080	HSD17B4|P51659	39.8297	5.03528e-06	2.62876e-05	9.2013e-06	0.709222	3.05279	3.38807	0.335278	yellowgreen	M36 Neurotransmitter Regulation	20.7771	22.9559	23.3293	22.9396	23.6378	25.9339	25.822	25.7315	25.5784	25.838	26.2878	25.908	26.106	26.061	26.2174
1081	PSMD7|P51665	1.77076	0.211898	0.612365	0.639777	0.186223	0.134999	-0.128582	-0.263581	steelblue	M30 Proteasome	24.1798	24.435	24.7802	24.6776	24.7383	24.722	24.4878	25.0123	24.3746	24.889	24.312	24.4265	24.3374	24.5597	24.5322
1082	GPM6A|P51674	317.392	4.0788e-11	4.4574e-05	0.000241296	0.00127167	7.36788	5.89821	-1.46967	turquoise	M1 Synapse/Neuron	24.8976	23.0341	23.1366	23.1854	22.9616	30.6286	31.0226	30.5946	31.0468	30.7622	29.3094	29.3985	29.352	29.3992	29.2474
1083	APLP1|P51693	5.72454	0.0179611	0.0453759	0.0231329	0.924726	-2.4797	-2.82398	-0.34428	skyblue3	M37 Endosome	26.6768	27.3526	26.7198	27.1138	26.8181	21.8314	25.6848	24.9654	25.3792	24.4217	25.4194	21.5782	25.5804	22.4552	25.5279
1084	DYNLT3|P51808	1.77303	0.211527	0.185828	0.621071	0.630235	1.66159	0.837553	-0.82404	pink	M8 Protein Transport	26.4272	20.9585	26.3118	26.0907	26.4908	26.8746	26.7263	26.9992	27.1534	26.8334	26.0433	26.0142	25.9898	26.3267	26.0928
1085	HDGF|P51858	290.717	6.83674e-11	3.43512e-09	1.97298e-12	5.21173e-05	-5.73939	-8.08743	-2.34804	salmon	M13 RNA Splicing	27.6627	27.6686	27.4228	27.362	27.5911	21.4401	22.5819	20.3915	22.6359	21.961	19.6219	19.3394	19.4249	19.4644	19.4195
1086	LUM|P51884	485.955	3.29121e-12	0.0017122	1.77518e-05	5.51947e-11	1.20557	7.64394	6.43836	white	M27 Extracellular Matrix	19.8621	19.7282	20.9706	20.9596	21.1808	21.5704	21.8381	21.8749	21.6453	21.8004	28.2462	28.0441	28.2426	27.9722	28.416
1087	PRELP|P51888	1136.52	2.09761e-14	9.13342e-06	5.30751e-13	3.74591e-06	1.81583	10.0238	8.20796	white	M27 Extracellular Matrix	19.8784	20.0837	20.2902	19.9954	20.2217	20.9126	22.1208	22.2807	22.022	22.2125	30.0323	30.0369	30.074	30.0272	30.418
1088	CNN1|P51911	9276.73	7.29213e-20	6.94254e-07	1.33168e-10	1.02339e-07	1.17226	13.9161	12.7438	white	M27 Extracellular Matrix	17.0434	17.1127	16.9983	17.1436	16.832	18.0089	18.0353	18.039	18.2303	18.6779	30.9492	30.9642	30.9279	30.8816	30.9873
1089	NDUFA8|P51970	682.028	4.39817e-13	1.76307e-05	2.20362e-05	0.0448265	6.62198	6.07852	-0.543467	blue	M2 Mitochondria	21.2617	20.8137	21.9576	21.9416	21.0213	28.1476	27.9783	28.05	27.8977	28.0322	27.3097	27.4663	27.5012	27.5145	27.5968
1090	HNRNPA3|P51991	527.749	2.01784e-12	0.00581465	1.17056e-07	1.23155e-08	-0.311684	2.09296	2.40464	salmon	M13 RNA Splicing	26.4554	26.8063	26.7524	26.7163	26.8172	26.509	26.295	26.5744	26.2975	26.3133	28.7128	28.9576	28.7792	28.8142	28.7487
1091	PGD|P52209	396.57	1.09612e-11	1.01452e-05	6.17071e-05	0.000214668	-2.2994	-7.85108	-5.55168	orange	M25 Sugar Metabolism	28.7591	28.9137	28.8207	28.7914	28.7716	26.4607	26.3652	26.5113	26.5829	26.6393	20.1796	20.2135	21.8678	21.6029	20.9372
1092	HNRNPM|P52272	193.094	7.49136e-10	0.403722	4.24818e-09	4.0352e-06	-0.606799	7.41352	8.02031	salmon	M13 RNA Splicing	19.7168	19.6978	21.2683	21.8572	20.7592	20.2556	20.1279	19.7004	19.7447	20.4366	28.5763	27.5263	27.6364	27.509	29.1188
1093	RAP1GDS1|P52306	160.12	2.22014e-09	0.00869558	0.000456928	4.07134e-08	-1.60987	-7.50417	-5.89431	pink	M8 Protein Transport	27.836	27.7433	27.7772	27.8286	27.8365	26.2996	26.2005	26.2638	26.1118	26.0966	20.2549	18.4963	20.9025	20.0828	21.7641
1094	ARHGDIA|P52565	2208.54	3.95551e-16	2.02012e-08	4.85095e-07	5.14985e-07	-1.75675	-4.14428	-2.38753	cyan	M14 Protein Folding	29.5234	29.5683	29.4991	29.5149	29.4792	27.7185	27.8048	27.8548	27.6835	27.7395	25.5713	25.4537	25.1717	25.2854	25.3814
1095	ARHGDIB|P52566	108.993	2.0178e-08	3.15553e-08	1.80317e-07	0.165672	-5.34525	-4.57924	0.766008	darkred	M21 MHC Complex/Immune	26.6616	26.8871	26.4411	27.0087	26.5584	21.1322	21.2717	21.3878	21.7333	21.3057	20.9698	22.8694	22.8474	22.9173	21.057
1096	AGFG1|P52594	1.74083	0.216862	0.999884	0.279662	0.273941	0.00766709	-0.850706	-0.858373	darkgreen	M22 Post-Synaptic Density	24.5903	25.1061	24.8785	24.9386	25.1847	25.1745	24.8484	24.7276	24.9717	25.0145	25.0378	21.5883	24.6382	24.3622	24.8184
1097	HNRNPF|P52597	65.7491	3.41986e-07	0.000207648	0.000317896	2.24554e-07	-1.64633	1.56973	3.21606	brown	M3 Oligo/Myelination	23.8347	24.4511	23.8867	24.1921	23.8552	22.1451	22.2841	22.0557	23.5192	21.984	25.7483	25.0373	25.6659	25.8998	25.717
1098	RIDA|P52758	223.522	3.19125e-10	1.32723e-06	3.24698e-07	2.43739e-07	-2.19421	-4.75803	-2.56382	grey40	not in brain network	27.8795	28.7979	28.6407	28.7084	28.7673	26.5137	26.1386	26.2597	26.2998	26.6108	23.6888	24.3906	24.0996	23.2889	23.5357
1099	SMS|P52788	218.477	3.64654e-10	2.45431e-06	1.16598e-07	1.86415e-07	-2.12193	-4.81295	-2.69102	skyblue3	M37 Endosome	26.9658	26.294	27.1185	27.2869	27.077	24.8408	25.3767	24.9262	24.2492	24.7398	22.0781	21.6589	22.2436	22.242	22.4549
1100	MRPL12|P52815	56.2254	8.03715e-07	6.78534e-07	3.35156e-05	0.0178366	4.63157	3.1813	-1.45028	red	M6 Ribosome	20.8483	20.9698	20.9804	20.6605	21.0324	25.4855	25.5851	25.4165	25.8006	25.3616	21.957	24.3314	24.6767	24.5671	24.8657
1101	CAPZA1|P52907	72.1402	2.04956e-07	6.78858e-06	1.8728e-07	0.0157951	-0.496625	-0.693881	-0.197256	grey	not strongly coexpressed in brain	26.9624	27.0108	26.9649	26.9553	26.8725	26.4967	26.454	26.3849	26.371	26.5762	26.4603	26.1188	26.2064	26.206	26.305
1102	CRIP2|P52943	0.120404	0.88762	0.885554	0.992115	0.934288	-0.0313361	-0.00795749	0.0233786	darkgreen	M22 Post-Synaptic Density	27.0317	27.0472	26.8173	27.0962	26.9845	26.8823	27.0087	26.9967	26.9925	26.9401	26.9834	27.0515	26.8792	26.8412	27.182
1103	BLVRA|P53004	98.587	3.56485e-08	3.33121e-07	5.40558e-08	0.165471	-3.99369	-4.70018	-0.706498	black	M7 MAPK/Metabolism	26.8459	27.1279	27.1991	26.8778	26.7	23.7781	22.4987	22.8512	23.8826	21.7716	22.4236	22.5677	22.1376	21.6338	22.4872
1104	SLC25A1|P53007	152.986	2.88902e-09	3.02313e-07	2.66402e-05	0.000149867	3.02987	4.68123	1.65136	orangered4	M39 Translation Initiation	20.4486	21.2991	21.0023	21.6957	21.3592	24.3626	24.7906	23.9767	24.4954	23.3289	25.8581	25.6543	25.7969	25.9206	25.9811
1105	PPP5C|P53041	66.19	3.29645e-07	0.0076867	2.66974e-07	1.81727e-05	-2.0509	-6.23152	-4.18061	cyan	M14 Protein Folding	26.8497	26.7781	26.8932	26.8926	26.8233	24.6362	24.6535	25.2321	24.6434	24.8172	22.4303	18.602	21.6188	19.9003	20.5278
1106	ACLY|P53396	126.183	8.74708e-09	0.000602428	6.96293e-09	6.53738e-07	-0.549836	-1.65005	-1.10022	ivory	M43 Ribonucleoprotein Binding	26.5121	26.8608	27.0678	26.6414	26.7333	26.4258	26.1243	26.1859	26.0166	26.3137	25.2197	25.1844	25.1687	25.0468	24.9455
1107	SUCLG1|P53597	120.831	1.12085e-08	9.18147e-09	0.00104589	6.86399e-07	1.44776	0.462725	-0.985036	blue	M2 Mitochondria	27.3394	27.4635	27.3846	26.9149	27.4181	28.7951	28.7695	28.682	28.6805	28.8321	27.679	27.9439	27.7368	27.6549	27.8195
1108	MVD|P53602	53.454	1.05638e-06	5.70602e-05	8.42806e-07	0.0130461	-2.24127	-3.37839	-1.13712	grey	not strongly coexpressed in brain	25.917	25.9375	25.7712	25.9682	25.0859	24.1897	23.9988	23.5377	22.1468	23.6004	22.1932	22.1517	22.6041	22.5939	22.2448
1109	RABGGTB|P53611	19.3499	0.000175811	0.000765891	0.000283247	0.813089	-1.72123	-1.93187	-0.210642	pink	M8 Protein Transport	23.4383	24.2436	24.358	23.869	23.5675	23.4599	22.1848	21.9685	21.237	22.0202	22.0865	21.9571	21.5587	22.1862	22.0286
1110	COPB1|P53618	4.22701	0.040777	0.955972	0.0516874	0.0848551	0.0552753	0.511354	0.456078	orangered4	M39 Translation Initiation	23.824	25.0049	24.221	24.4603	24.104	24.6224	24.2423	24.3098	24.2679	24.4481	25.0787	24.5031	24.8599	24.6986	25.0305
1111	COPA|P53621	127.702	8.16728e-09	6.03118e-08	1.44213e-08	0.235181	2.89441	3.28224	0.387836	orangered4	M39 Translation Initiation	20.771	21.5395	20.9916	21.7865	21.5977	24.3357	24.435	23.9285	24.4027	24.0565	24.3872	24.45	25.1968	24.2813	24.7822
1112	CLTCL1|P53675	14.2047	0.000685794	0.000546076	0.188117	0.0139318	4.61637	1.64621	-2.97016	grey40	not in brain network	21.6761	21.4942	21.3209	21.5674	20.8776	27.2243	26.8506	22.0913	26.8349	27.0169	22.6524	24.1081	22.1795	23.9668	22.2605
1113	AP3M2|P53677	63.4908	4.14329e-07	1.40923e-05	0.0198075	3.71472e-07	1.30021	-0.533612	-1.83382	turquoise	M1 Synapse/Neuron	24.2967	24.1401	24.64	24.2937	24.7293	25.7716	25.5094	25.7589	25.5398	26.0212	24.2717	23.9661	23.9056	23.9115	23.3769
1114	AP2S1|P53680	281.799	8.21048e-11	3.64584e-05	0.0755546	2.99557e-09	1.31047	-0.165577	-1.47605	turquoise	M1 Synapse/Neuron	26.9716	27.3305	27.1162	27.1173	26.9139	28.4416	28.3417	28.4725	28.3437	28.4023	27.002	26.8408	26.9936	26.8649	26.9204
1115	ITGA8|P53708	28.1667	2.93285e-05	0.0234852	2.08703e-05	0.00239992	-1.48704	-3.59134	-2.1043	grey40	not in brain network	26.2215	25.4667	25.4391	25.3737	25.3757	24.6771	24.6651	24.589	21.9175	24.5928	21.6235	21.6575	22.1703	21.9954	22.4734
1116	MAPK10|P53779	168.374	1.65964e-09	0.669619	7.80754e-09	4.25824e-09	0.166894	-2.96849	-3.13539	turquoise	M1 Synapse/Neuron	25.1605	25.2181	25.0645	25.1567	25.1001	25.4138	25.1101	25.3451	25.2646	25.4008	21.6942	22.385	22.0754	21.7661	22.9367
1117	SMTN|P53814	44.69	2.75028e-06	0.397409	2.19833e-05	3.99931e-06	-0.780624	4.3039	5.08452	white	M27 Extracellular Matrix	21.8337	20.7561	21.5612	21.0973	20.8204	20.41	20.4056	20.4314	20.4467	20.472	23.8164	26.7008	23.9022	26.599	26.5699
1118	SLC16A1|P53985	18.2925	0.000227023	0.0220105	0.000158239	0.0320604	2.82957	5.46913	2.63956	grey	not strongly coexpressed in brain	20.8467	20.5376	23.8256	20.9323	20.6036	24.8627	26.2966	24.4436	24.3593	20.9315	25.9678	26.9803	26.6356	27.235	27.2729
1119	IST1|P53990	17.926	0.000248707	0.000200301	0.00588895	0.147715	0.911222	0.597583	-0.313639	orange	M25 Sugar Metabolism	25.6597	25.4216	26.2312	25.271	25.8229	26.5909	26.425	26.729	26.6073	26.6102	26.4088	26.1934	26.0239	26.3831	26.3852
1120	SUB1|P53999	2.72866	0.105492	0.0904756	0.612005	0.390967	-1.52176	-0.631232	0.890532	green	M5 Post-Synaptic Density	26.9437	26.8684	27.2361	26.4265	26.0894	25.6576	22.1571	25.8387	26.5213	25.7805	25.9583	26.0961	26.2831	25.9563	26.1142
1121	RARS1|P54136	0.967691	0.407732	0.456834	0.997966	0.490351	1.03196	0.0508258	-0.98113	grey40	not in brain network	25.6221	25.2692	25.5351	20.5355	25.3104	26.1201	25.0107	25.3195	25.0084	25.9733	24.0716	24.3079	24.8294	24.348	24.9693
1122	CACNA2D1|P54289	151.117	3.10153e-09	2.56753e-05	3.54009e-07	0.000134302	5.60934	3.59684	-2.0125	turquoise	M1 Synapse/Neuron	21.1906	20.3761	22.1649	21.2461	20.1776	27.2367	26.5455	26.33	26.8399	26.2499	24.5032	24.7375	24.673	24.5478	24.6779
1123	YARS1|P54577	19.99	0.00015138	0.0201298	0.000104689	0.0213969	-1.82847	-3.63737	-1.80891	grey40	not in brain network	26.6946	26.2879	26.2568	26.3332	26.2476	24.4908	24.6032	24.5922	24.4019	24.5897	22.5359	23.5245	23.2702	20.1357	24.167
1124	USP14|P54578	318.446	3.9999e-11	5.38756e-07	1.48717e-05	1.53233e-08	-2.82293	-6.70097	-3.87804	cyan	M14 Protein Folding	26.9408	27.3044	27.243	27.4547	27.5624	24.4638	24.3564	24.5286	24.3605	24.6814	20.7292	19.6544	21.1605	21.2652	20.1911
1125	HSPA2|P54652	1603.27	2.68614e-15	5.84362e-09	6.90688e-10	1.64404e-08	-1.8156	-2.46867	-0.653075	brown	M3 Oligo/Myelination	29.2011	29.3658	29.4294	29.386	29.3898	27.4961	27.6117	27.5179	27.4736	27.5946	26.9792	26.9119	26.8404	26.8654	26.8318
1126	ATP12A|P54707	10.724	0.00213237	0.00156941	0.134934	0.062592	4.76649	2.14869	-2.6178	grey40	not in brain network	24.8777	24.8779	24.8103	24.6671	24.7378	29.8232	28.4571	29.8396	29.8347	29.8488	28.1817	28.2186	28.1661	22.0178	28.1302
1127	ATP1B3|P54709	73.8016	1.80649e-07	2.31813e-07	0.119581	2.23744e-06	-1.30697	-0.2467	1.06027	black	M7 MAPK/Metabolism	26.1572	26.1789	26.221	26.0401	26.2239	25.0106	24.9446	24.8269	24.518	24.9862	25.7239	25.8454	25.718	26.237	26.0633
1128	RAD23A|P54725	206.513	5.06519e-10	1.92904e-07	7.82874e-07	4.80579e-06	-1.66637	-2.90271	-1.23634	cyan	M14 Protein Folding	27.2542	27.7106	27.2182	27.1817	27.5187	25.6246	25.7328	25.7749	25.5702	25.8492	24.6638	24.4385	23.9788	24.7315	24.5573
1129	PDE1A|P54750	213.292	4.19542e-10	5.43234e-06	6.19695e-05	1.31598e-07	-1.2781	-3.08211	-1.80401	midnightblue	M15 Ambiguous	25.3801	25.3562	25.3999	25.1414	25.3697	24.0193	23.9767	23.9508	24.2521	24.0578	22.2254	22.3931	22.585	22.4228	21.6104
1130	EPHA4|P54764	53.2702	1.07619e-06	9.31683e-07	3.90661e-05	0.0250247	4.35894	3.03514	-1.3238	yellow	M4 Synapse/Neuron	21.4334	21.3554	20.778	20.4721	20.6969	25.3698	25.4864	25.3738	24.9398	25.3607	24.5716	24.4229	24.4924	22.042	24.3827
1131	AK2|P54819	22.0999	9.47723e-05	6.51688e-05	0.0177151	0.0135646	-2.89343	-1.41439	1.47904	darkolivegreen	M33 Ambiguous	24.8255	24.9386	24.8003	24.9787	24.881	22.1117	22.2788	21.8408	21.9538	21.7718	24.5753	24.2074	21.8784	24.1078	22.5834
1132	NAPA|P54920	1446.99	4.95838e-15	2.0063e-10	4.87447e-09	9.08884e-08	3.01339	2.28642	-0.726968	pink	M8 Protein Transport	25.2223	25.0679	25.0115	25.2506	25.2238	28.206	28.2955	28.1758	28.0508	28.115	27.3372	27.4837	27.4435	27.4123	27.5316
1133	MFAP2|P55001	547.779	1.61766e-12	0.853154	1.23957e-05	4.79172e-06	-0.142726	7.4973	7.64003	white	M27 Extracellular Matrix	21.5188	21.7326	20.5596	21.9105	21.0696	20.7972	21.3917	21.9355	20.8615	21.0914	29.0161	28.8295	28.7825	28.8006	28.8489
1134	EIF5|P55010	70.9147	2.25348e-07	0.000503007	1.50536e-07	7.21197e-05	-2.2614	-5.06303	-2.80163	orangered4	M39 Translation Initiation	27.1045	26.6563	26.7028	26.5407	26.5707	24.6238	24.1042	24.2865	24.5079	24.7456	21.3622	19.8174	22.4205	22.4009	22.2587
1135	SLC12A2|P55011	27.562	3.26453e-05	4.738e-05	0.000207303	0.590251	3.5812	3.05959	-0.521616	brown	M3 Oligo/Myelination	20.6424	21.7373	23.9351	20.9307	22.9731	25.6274	25.1442	25.6698	25.899	25.7843	25.2728	25.0261	25.0636	25.2175	24.9365
1136	PSMD4|P55036	12.0233	0.00136115	0.00356564	0.980486	0.00256361	0.577324	-0.0263307	-0.603655	steelblue	M30 Proteasome	25.9675	25.9374	25.9098	25.7716	25.8011	26.7758	26.1733	26.4155	26.815	26.0942	26.0193	26.0277	25.6665	25.7464	25.7958
1137	CSE1L|P55060	117.453	1.31792e-08	0.000162702	2.4708e-06	9.18928e-09	-3.0882	4.70665	7.79486	pink	M8 Protein Transport	29.0289	29.4044	28.7987	29.2385	28.8079	25.4451	26.9024	24.9835	27.5164	24.99	33.9281	34.3762	32.5237	33.799	34.1847
1138	VCP|P55072	25.8873	4.43818e-05	0.230907	0.000624189	4.4475e-05	0.0688106	-0.204676	-0.273487	black	M7 MAPK/Metabolism	27.2002	27.1862	27.0939	27.2296	27.2801	27.2543	27.2401	27.3584	27.1834	27.2979	27.0439	26.9368	26.9829	26.9515	27.0514
1139	HADHB|P55084	373.192	1.56946e-11	7.44401e-05	2.7824e-05	0.000239655	2.3879	3.06958	0.681687	grey	not strongly coexpressed in brain	24.1779	24.405	24.0569	24.7529	24.6753	26.8454	26.8058	26.6997	26.7444	26.9122	27.4258	27.6168	27.4448	27.4685	27.46
1140	AQP4|P55087	674.026	4.71798e-13	6.05844e-08	1.74634e-08	5.16527e-07	-1.68493	-2.39784	-0.712908	tan	M12 Cytoskeleton	29.1796	29.427	29.3331	29.4703	29.425	27.644	27.6477	27.5732	27.6468	27.8987	26.9767	27.0417	26.9745	26.8579	26.9951
1141	ADK|P55263	196.801	6.70639e-10	3.31991e-08	6.86352e-07	0.000261477	-2.38391	-3.3874	-1.00349	orange	M25 Sugar Metabolism	25.381	25.6901	25.6221	25.5296	26.0631	23.65	23.1319	23.1996	23.0865	23.2985	22.6657	22.0046	22.5882	21.9203	22.1701
1142	ADAR|P55265	231.832	2.57802e-10	0.0672788	1.48023e-07	3.40674e-07	0.741925	5.87267	5.13075	sienna3	M35 Ambiguous	20.4217	20.9868	21.0519	20.917	21.7941	22.2436	22.0553	22.0482	21.3617	21.1725	26.2284	26.6966	27.1837	27.2505	27.1758
1143	LAMB2|P55268	585.215	1.09253e-12	0.0194107	2.48637e-05	4.72206e-13	1.19694	11.6366	10.4396	white	M27 Extracellular Matrix	16.2275	17.7111	18.9953	17.4167	17.9236	19.1271	18.7791	18.9193	18.7013	18.7321	29.1424	29.5234	29.4127	29.1796	29.1989
1144	CDH13|P55290	211.528	4.40374e-10	0.000124492	4.71306e-08	3.50958e-05	5.59021	3.63538	-1.95483	turquoise	M1 Synapse/Neuron	21.4675	22.8288	21.2995	21.2721	21.0493	27.2804	27.0764	27.1886	27.0111	27.3118	25.5286	24.9845	25.1273	25.3488	25.1049
1145	TPD52|P55327	346.601	2.42775e-11	1.01277e-05	6.90636e-07	1.11209e-08	0.548351	-1.21005	-1.75841	yellow	M4 Synapse/Neuron	26.5947	26.4866	26.8247	26.6375	26.6525	27.129	27.2594	27.1229	27.0896	27.337	25.5659	25.3033	25.4003	25.4379	25.4385
1146	SEC13|P55735	19.5335	0.000168362	0.000651578	0.876323	0.000295815	-2.33835	0.223476	2.56182	saddlebrown	M29 Glycosylation/ER	24.4603	24.2887	24.564	24.2142	24.3028	21.2371	23.8144	21.2566	21.9538	21.8764	25.2625	24.299	25.3056	23.9707	24.1098
1147	SNU13|P55769	47.5932	1.96901e-06	0.152868	2.24542e-06	2.74724e-05	0.981243	4.53327	3.55202	grey40	not in brain network	21.8647	21.8981	21.9381	21.513	21.9591	23.7933	23.4406	22.0913	21.0311	23.7229	26.4216	26.7871	25.4428	26.4909	26.6968
1148	NPEPPS|P55786	263.487	1.2181e-10	0.00211529	6.17708e-05	0.000102024	-1.168	-5.70376	-4.53576	black	M7 MAPK/Metabolism	29.147	28.8135	28.7708	28.8226	28.7556	28.0101	27.5331	27.4841	27.6098	27.8324	22.3218	22.7378	23.9494	23.6699	23.1117
1149	HNRNPH2|P55795	774.151	2.06936e-13	5.51929e-05	1.04447e-05	1.99054e-08	4.11099	6.4799	2.36891	sienna3	M35 Ambiguous	21.3424	21.9306	21.7591	21.5625	20.7898	25.4898	25.5555	25.5468	25.6243	25.7229	27.9298	27.9617	27.9083	27.9125	28.0716
1150	OXCT1|P55809	593.17	1.00834e-12	7.14338e-07	0.0598473	1.17027e-06	1.76093	0.145578	-1.61535	green	M5 Post-Synaptic Density	26.2117	26.373	26.4924	26.2925	26.3882	28.1565	28.1333	28.1266	28.0972	28.049	26.4282	26.6586	26.5076	26.379	26.5124
1151	EIF3B|P55884	4.03189	0.0457731	0.710411	0.0425386	0.164715	-0.301585	-1.041	-0.739414	orangered4	M39 Translation Initiation	24.4677	24.181	24.5569	24.2947	24.6021	23.9662	24.2242	24.0085	24.1725	24.2231	21.5929	23.8506	23.7378	24.0603	23.6559
1152	BID|P55957	146.127	3.76414e-09	8.06083e-09	2.1261e-08	0.440963	-2.84505	-2.61156	0.23349	grey	not strongly coexpressed in brain	24.3391	24.7624	24.5256	24.7713	24.6042	21.6183	21.9784	22.0744	21.1033	22.003	21.9381	21.8805	21.7515	22.398	21.9768
1153	ATP5MF|P56134	33.8996	1.15636e-05	1.65661e-05	8.37936e-05	0.492894	3.26739	2.76777	-0.499628	grey40	not in brain network	21.8038	21.3321	21.0087	20.7278	21.7574	24.58	24.7493	24.9004	23.8575	24.8795	24.4125	22.3588	24.8015	24.4008	24.4949
1154	NDUFV3|P56181	619.942	7.75717e-13	8.47095e-06	4.41319e-05	0.000585043	5.88514	4.94829	-0.936859	grey	not strongly coexpressed in brain	21.6332	21.068	20.6876	20.5088	21.3919	27.0079	26.759	27.105	26.8708	26.9725	25.9365	25.9667	26.0716	26.0754	25.9807
1155	MARS1|P56192	28.0396	2.99916e-05	0.00376365	2.06802e-05	0.0145907	0.862243	1.56523	0.702991	grey40	not in brain network	23.476	23.4244	23.416	23.8313	23.7048	24.6021	24.3224	24.4008	24.2468	24.5916	24.9963	24.4171	25.6695	24.9817	25.6141
1156	ITGA1|P56199	88.3484	6.61454e-08	0.39476	1.20219e-07	4.44693e-07	0.608593	5.45589	4.84729	white	M27 Extracellular Matrix	20.8753	21.3983	21.7543	20.7222	21.1299	21.5941	22.0906	21.938	21.0471	22.253	27.8025	25.86	25.8576	27.7776	25.8617
1157	ARPP19|P56211	10.179	0.00260137	0.0396725	0.00206195	0.25776	-1.78459	-2.84647	-1.06188	lightcyan	M16 RNA Binding	26.7152	26.8463	26.6499	26.5369	26.8509	25.9988	24.0292	25.8947	24.9344	23.8194	22.6367	24.9808	22.0495	24.7563	24.9436
1158	ATP5F1E|P56381	663.178	5.19584e-13	1.83031e-05	3.85629e-05	0.00615834	7.20448	6.3734	-0.831082	grey40	not in brain network	20.6017	21.6669	20.6756	21.8629	21.4576	28.6194	28.3935	28.4427	28.3534	28.4782	27.5299	27.7228	27.5967	27.6185	27.6638
1159	ATP5ME|P56385	187.667	8.84248e-10	4.9655e-09	1.66972e-09	0.414437	6.13544	6.63681	0.501366	grey40	not in brain network	20.9518	21.1973	21.3539	21.528	21.7242	26.7096	26.8184	26.848	28.5208	28.5355	27.8065	27.71	27.7835	28.2385	28.4006
1160	HDAC4|P56524	4.23091	0.0406838	0.911817	0.0473024	0.0962076	-0.29907	-1.96491	-1.66584	grey	not strongly coexpressed in brain	24.5464	21.9685	24.4919	24.2882	24.2964	24.6185	25.0292	24.7742	21.9366	21.7375	21.8132	22.3658	22.2121	21.6966	21.6791
1161	EIF6|P56537	11.5842	0.00157824	0.00264222	0.0046559	0.944225	-2.74498	-2.53949	0.205488	grey	not strongly coexpressed in brain	24.5207	25.2814	25.0269	25.3476	24.8626	21.232	21.0257	23.579	21.3066	24.171	22.1066	22.1227	23.9553	22.1577	21.9995
1162	NDUFA6|P56556	10.6273	0.00220791	0.00242251	0.0122419	0.641171	4.41413	3.48945	-0.924679	blue	M2 Mitochondria	20.7301	26.2831	21.0898	21.7114	26.0539	27.5384	27.3917	27.7488	27.7697	27.4904	26.5142	26.7111	26.7896	26.7731	26.5276
1163	TMEM33|P57088	19.6759	0.000162839	0.00166556	0.000170424	0.36693	3.4511	4.51128	1.06018	pink	M8 Protein Transport	21.6706	21.0504	21.42	20.9591	21.2582	24.8777	24.9504	24.6245	24.3237	24.8374	24.9036	25.0709	24.7013	29.3953	24.8435
1164	PCBP3|P57721	20.4637	0.000135833	0.000824299	0.000182983	0.623718	2.45612	2.91955	0.463424	grey	not strongly coexpressed in brain	21.8605	20.8566	21.6887	21.6963	20.7188	24.3681	24.4418	24.3968	21.6702	24.2246	24.5285	24.5921	24.0461	24.0376	24.2142
1165	MTPN|P58546	685.702	4.25984e-13	3.8367e-09	5.97886e-06	3.30547e-05	-3.01674	-6.77203	-3.75529	turquoise	M1 Synapse/Neuron	29.4099	29.6815	29.6028	29.6359	29.6525	26.7095	26.6157	26.2835	26.6243	26.6659	22.7213	22.8374	23.1986	23.2544	22.1107
1166	FXYD7|P58549	102.305	2.89085e-08	2.24062e-08	2.23521e-06	0.00118067	6.15463	4.0582	-2.09643	pink	M8 Protein Transport	21.2239	20.5612	23.5765	21.0674	21.1125	27.5802	27.646	27.6252	27.7455	27.7178	25.6585	25.4094	25.3802	25.5979	25.7864
1167	DEFA3|P59666	735.152	2.81492e-13	0.000988393	5.74705e-06	4.38897e-06	1.01506	7.33303	6.31797	grey40	not in brain network	21.775	20.8446	21.0942	21.0404	20.627	21.9958	22.6022	21.8129	21.7315	22.3141	28.3335	28.4095	28.5111	28.3961	28.3962
1168	GNG2|P59768	2992.51	6.4191e-17	6.16134e-07	9.14054e-07	2.05143e-09	7.94078	5.84908	-2.0917	yellow	M4 Synapse/Neuron	21.2908	21.9175	21.7742	21.3715	21.7862	29.5886	29.6364	29.5531	29.5285	29.5375	27.3866	27.4066	27.5251	27.5225	27.5447
1169	ARPC4|P59998	76.03	1.53134e-07	0.393941	2.65976e-07	1.07086e-06	-0.112752	-0.939926	-0.827174	yellow	M4 Synapse/Neuron	27.0112	27.1175	27.1797	27.4717	27.2812	27.0604	27.0256	27.2072	27.0978	27.1065	26.3593	26.1865	26.4293	26.1078	26.2787
1170	TPI1|P60174	196.211	6.82468e-10	0.728086	2.52621e-05	3.16308e-09	-0.0855502	-1.94903	-1.86348	cyan	M14 Protein Folding	28.104	28.0631	27.828	28.0882	28.0603	27.893	27.9803	28.0477	27.7516	28.0432	26.1171	25.819	26.4031	25.8311	26.2281
1171	PLP1|P60201	4295.69	7.36334e-18	5.8895e-08	3.75807e-07	5.33932e-08	7.76533	6.58825	-1.17708	brown	M3 Oligo/Myelination	27.3812	27.286	26.8101	27.3411	27.2462	34.9604	35.0277	34.9439	34.8873	35.072	33.7672	33.8718	33.7453	33.7912	33.8305
1172	EIF3E|P60228	0.0062255	0.993797	0.995101	0.99999	0.994643	-0.0632873	0.00289823	0.0661855	orangered4	M39 Translation Initiation	23.6226	23.9955	23.8271	23.7298	21.0127	23.4705	23.7661	21.0843	23.6722	23.8782	23.7856	22.5934	22.493	23.5306	23.7997
1173	GABARAPL2|P60520	292.064	6.65356e-11	0.00471092	8.30865e-05	0.000219576	-0.851582	-4.83094	-3.97936	midnightblue	M15 Ambiguous	27.3096	27.1044	27.1921	27.0957	27.329	26.2319	26.3089	26.4061	26.3647	26.4612	22.0572	21.5386	22.7565	22.6192	22.9046
1174	MYL6|P60660	15219.1	3.7458e-21	6.47029e-10	2.12301e-14	1.80473e-11	1.71588	5.89996	4.18408	white	M27 Extracellular Matrix	25.8981	25.981	25.9337	26.0495	25.988	27.6969	27.6985	27.6297	27.6738	27.731	31.7613	31.8802	31.9102	31.8661	31.9324
1175	ACTB|P60709	216.224	3.87402e-10	1.17519e-07	2.31342e-07	5.34342e-06	0.416466	0.709017	0.292551	turquoise	M1 Synapse/Neuron	32.8164	32.7144	32.7791	32.706	32.8509	33.1356	33.1816	33.2012	33.1772	33.2535	33.4115	33.5207	33.4914	33.4435	33.5448
1176	EIF4A1|P60842	5.34077	0.0219307	0.0178151	0.167461	0.423402	-0.544152	-0.326776	0.217376	orangered4	M39 Translation Initiation	24.7512	25.3498	24.7114	25.2382	24.6472	24.1708	24.5503	24.1202	24.5613	24.5745	24.4842	24.7372	24.7547	24.2785	24.8094
1177	RPS20|P60866	140.811	4.65967e-09	4.82544e-08	6.94371e-09	0.0728381	3.48658	4.13658	0.649993	skyblue	M28 Ribosome/Translation	22.5588	23.1268	23.9067	21.9809	22.835	26.2923	26.3613	26.3881	26.3659	26.4335	27.0217	26.7972	27.0635	27.062	27.1466
1178	SNAP25|P60880	2624.76	1.40742e-16	5.7652e-09	3.85757e-08	7.57131e-10	3.2612	1.96289	-1.29831	purple	M10 Ambiguous	27.3929	27.5307	27.5417	27.4806	27.6686	30.7706	30.7659	30.7576	30.7576	30.8687	29.4386	29.5001	29.4281	29.5652	29.4968
1179	PRPS1|P60891	411.711	8.78324e-12	5.08995e-07	3.67618e-08	1.52743e-05	-0.637283	-1.7005	-1.06322	pink	M8 Protein Transport	26.9874	26.7831	26.7707	26.8878	26.9719	26.2563	26.1922	26.2124	26.2346	26.3188	25.305	25.0432	25.0622	25.2563	25.2315
1180	PSMA6|P60900	20.8768	0.000123778	0.00032854	0.000308245	0.9991	0.5802	0.584406	0.00420519	cyan	M14 Protein Folding	24.6172	24.6281	24.9392	24.593	24.9669	25.3846	25.3814	25.1236	25.4468	25.3091	25.5687	25.414	25.1769	25.1451	25.3617
1181	S100A10|P60903	83.7429	8.93113e-08	0.118533	1.19858e-07	1.03547e-06	1.26181	7.07577	5.81396	white	M27 Extracellular Matrix	20.7538	20.8803	21.0723	21.6408	20.9436	24.8412	21.706	20.9998	21.9377	22.1151	27.9935	27.8849	29.047	27.798	27.9462
1182	CDC42|P60953	158.556	2.34977e-09	1.22202e-08	0.527682	5.45546e-09	1.05054	-0.0784182	-1.12896	turquoise	M1 Synapse/Neuron	27.3392	27.4934	27.4123	27.4405	27.6262	28.6968	28.4289	28.519	28.4629	28.4568	27.2394	27.5145	27.4284	27.2752	27.4622
1183	DSTN|P60981	770.289	2.13191e-13	7.20605e-12	4.62074e-06	0.00161587	-1.4348	-1.64494	-0.210139	cyan	M14 Protein Folding	29.3553	29.336	29.4192	29.3589	29.3918	27.9035	27.9304	27.9088	27.9671	27.9774	27.7994	27.7128	27.8848	27.6093	27.6302
1184	GMFB|P60983	164.793	1.8797e-09	2.08572e-05	2.12175e-05	5.34696e-07	-2.20476	-5.3322	-3.12744	cyan	M14 Protein Folding	27.9572	28.1063	27.9458	27.9433	28.7756	26.0111	25.9595	25.9914	25.7991	25.9433	22.543	22.165	22.2408	23.297	23.8213
1185	RAB8A|P61006	6.69647	0.011138	0.498215	0.00968708	0.076076	-0.346878	-1.07294	-0.726059	cyan	M14 Protein Folding	24.8289	24.7725	24.5196	24.9032	24.7543	24.3842	24.6879	24.2452	24.2038	24.5229	22.2948	24.1391	24.0101	23.8895	24.0803
1186	RAB4B|P61018	4.82063	0.0290664	0.0241111	0.484195	0.182804	2.1263	0.818128	-1.30817	pink	M8 Protein Transport	24.2772	23.1779	24.4591	22.9757	23.4692	24.8381	24.5239	24.5037	27.5548	27.5701	24.6604	24.8671	23.199	24.8442	24.8791
1187	RAB2A|P61019	724.428	3.07215e-13	3.5768e-09	2.9753e-05	6.72199e-08	1.54167	0.308864	-1.23281	yellow	M4 Synapse/Neuron	26.5361	26.3938	26.5231	26.5362	26.4206	28.1286	27.9721	27.9714	27.9552	28.0909	26.8576	26.8052	26.8065	26.7625	26.7224
1188	RAB5B|P61020	259.706	1.32587e-10	0.000385466	6.63318e-06	3.9469e-09	-0.308513	-1.23387	-0.925355	pink	M8 Protein Transport	28.1031	28.1504	28.1453	28.1678	28.2324	27.7431	27.9848	27.8571	27.8044	27.8671	26.9359	27.0511	26.8679	26.7603	27.0144
1189	RAB10|P61026	146.157	3.75974e-09	4.71215e-09	0.0179697	5.91594e-08	1.00014	0.20064	-0.799501	midnightblue	M15 Ambiguous	26.4465	26.3215	26.4501	26.5196	26.5759	27.5052	27.5473	27.289	27.4428	27.5302	26.6432	26.6892	26.7469	26.513	26.7246
1190	UBE2M|P61081	40.1919	4.80298e-06	0.000306071	3.62828e-06	0.0180539	-3.23324	-5.0965	-1.86326	cyan	M14 Protein Folding	27.0786	27.7954	26.6683	27.0725	26.0461	24.19	21.415	24.6511	24.4774	23.7612	22.2763	22.1557	22.222	21.5851	20.9393
1191	UBE2K|P61086	385.629	1.29318e-11	3.82121e-07	1.21891e-08	2.06182e-06	-2.87957	-4.37698	-1.49741	cyan	M14 Protein Folding	26.5681	26.5341	26.591	27.1774	26.7218	23.7033	23.6631	23.7503	24.2969	23.781	22.4688	22.6071	22.4175	22.1901	22.024
1192	UBE2N|P61088	1099.31	2.55861e-14	3.01144e-06	2.89399e-11	2.35428e-07	-1.85806	-4.39408	-2.53602	cyan	M14 Protein Folding	29.2229	29.4415	29.2696	29.4765	29.2978	27.4817	27.3795	27.6667	27.2134	27.6768	25.0749	24.9591	25.0617	24.8307	24.8116
1193	RAB14|P61106	506.859	2.564e-12	2.72751e-05	0.000846633	1.4712e-07	1.03361	-0.208547	-1.24215	turquoise	M1 Synapse/Neuron	26.4919	26.5045	26.5227	26.4982	26.537	27.5356	27.5092	27.6397	27.4103	27.6275	26.3636	26.2498	26.3101	26.2269	26.361
1194	ACTR3|P61158	15.351	0.000492485	0.730893	0.000667889	0.00242438	-0.0661541	-0.444321	-0.378167	midnightblue	M15 Ambiguous	26.559	26.7439	26.7821	26.6226	26.7073	26.7311	26.4941	26.6746	26.666	26.5183	26.5172	26.1492	26.2075	26.3159	26.0035
1195	ACTR2|P61160	154.047	2.77597e-09	0.00846981	3.29109e-09	5.33145e-08	-0.217918	-0.993941	-0.776023	blue	M2 Mitochondria	28.4615	28.3772	28.5297	28.5184	28.5627	28.1977	28.2669	28.3419	28.3923	28.1611	27.4849	27.3418	27.4536	27.6181	27.5813
1196	ACTR1A|P61163	296.155	6.13098e-11	0.363261	6.17133e-08	2.12969e-07	-0.0703411	-1.07938	-1.00904	orange	M25 Sugar Metabolism	27.791	27.743	27.6461	27.744	27.8162	27.7833	27.6197	27.765	27.6164	27.6042	26.7475	26.5471	26.6722	26.7325	26.6442
1197	COPS2|P61201	22.066	9.54616e-05	0.0627826	7.12685e-05	0.00425754	-1.15883	-3.00739	-1.84856	cyan	M14 Protein Folding	26.2295	26.1743	26.7314	26.5506	26.3742	25.2639	24.9128	25.0853	25.4429	25.5611	23.2525	24.4267	24.5774	21.5962	23.1703
1198	ARF3|P61204	3904.92	1.30388e-17	7.14753e-06	1.08059e-13	1.2453e-08	-0.694278	-3.01682	-2.32254	turquoise	M1 Synapse/Neuron	30.277	30.2242	30.2437	30.31	30.3223	29.6612	29.5311	29.5264	29.5114	29.6757	27.247	27.3125	27.2339	27.2198	27.2799
1199	ABCE1|P61221	5.70076	0.0181812	0.0191798	0.0645036	0.777416	-1.96611	-1.54699	0.419125	skyblue	M28 Ribosome/Translation	24.1262	24.2513	20.739	24.5147	24.1278	21.9651	21.3683	21.5143	21.3523	21.7284	21.5601	21.5073	22.4235	22.6326	21.9007
1200	RAP1B|P61224	343.902	2.54232e-11	4.35018e-07	6.87139e-07	0.0153328	3.83475	3.30695	-0.527808	darkmagenta	M34 Ambiguous	25.0173	25.0436	25.3079	24.6239	24.857	28.6253	28.7927	28.9408	28.7829	28.8816	28.6826	28.5754	27.9196	28.0864	28.1204
1201	RAP2B|P61225	468.314	4.09742e-12	1.18883e-06	1.58708e-07	0.00044071	5.07459	4.12416	-0.950433	yellow	M4 Synapse/Neuron	21.5621	21.0555	20.5831	21.17	21.1175	26.3615	26.1304	25.976	26.1507	26.2426	25.1523	25.1831	25.6366	25.3308	24.8062
1202	RPS3A|P61247	55.6372	8.50843e-07	6.63802e-05	6.41433e-07	0.00679076	1.96875	3.09173	1.12298	skyblue	M28 Ribosome/Translation	22.4311	24.2276	24.2017	24.1513	24.1474	25.7908	25.7988	25.7131	25.7484	25.9519	26.7676	27.2575	26.8644	26.8164	26.912
1203	RPL26|P61254	540.717	1.74716e-12	3.48444e-07	6.41165e-07	1.80661e-07	3.40115	5.31584	1.91469	skyblue	M28 Ribosome/Translation	21.0878	21.0949	21.1849	21.0775	21.8126	24.6176	25.0295	24.8623	24.3529	24.4011	26.5968	26.5961	26.6352	26.3481	26.6606
1204	STX1B|P61266	2706.03	1.17259e-16	6.61449e-07	1.75407e-06	1.88604e-09	4.67723	2.73088	-1.94635	yellow	M4 Synapse/Neuron	25.6632	25.3402	25.7565	25.6869	25.6995	30.2723	30.3326	30.33	30.3034	30.2942	28.3405	28.3448	28.3718	28.3024	28.4413
1205	RPL15|P61313	253.411	1.53102e-10	0.000353386	8.24232e-05	0.0038667	4.44782	5.51381	1.066	floralwhite	M44 Ribosome/Translation	20.5228	20.6066	21.9897	21.6824	20.6721	25.5224	25.5761	25.4299	25.6215	25.5627	26.3789	26.6912	26.5612	26.5765	26.8347
1206	MAGOH|P61326	10.518	0.00229698	0.0417644	0.217244	0.00177737	-1.98364	1.27544	3.25908	salmon	M13 RNA Splicing	23.9966	20.9123	24.0351	23.7757	26.1191	21.5837	22.4771	22.0624	20.8209	21.9763	25.0198	24.992	25.0579	25.1502	24.9959
1207	RPL27|P61353	832.776	1.33977e-13	8.80457e-06	1.43917e-06	0.00327547	4.82635	5.43918	0.612827	floralwhite	M44 Ribosome/Translation	21.6039	21.6495	20.9022	21.0228	20.9754	26.0399	26.012	26.2046	25.9669	26.0621	26.7964	26.5886	26.7734	26.4695	26.7217
1208	ATP6V0D1|P61421	212.667	4.2678e-10	0.000236434	9.09045e-09	0.00220747	8.48246	6.57311	-1.90935	yellow	M4 Synapse/Neuron	21.5421	18.7757	21.0208	20.9904	19.4747	28.9055	28.7513	28.9615	28.7202	28.8774	26.8202	26.993	26.9302	26.9473	26.9785
1209	RPL37A|P61513	218.562	3.63822e-10	4.49051e-08	4.27628e-05	2.2913e-05	2.96277	4.61914	1.65637	skyblue	M28 Ribosome/Translation	20.9396	21.7762	21.0773	20.6957	21.8327	24.0819	24.4513	24.4891	23.7552	24.3578	25.7225	25.9373	25.7528	25.9841	26.0205
1210	RHOA|P61586	390.117	1.20772e-11	6.61545e-07	0.46155	6.09787e-09	1.08939	0.0538703	-1.03552	pink	M8 Protein Transport	27.3652	27.5333	27.417	27.4507	27.6043	28.5769	28.6254	28.602	28.4841	28.5289	27.4663	27.5272	27.5001	27.5631	27.5831
1211	NCALD|P61601	31.9678	1.55745e-05	1.10648e-05	0.0171282	0.00141275	5.2713	2.16601	-3.10529	green	M5 Post-Synaptic Density	21.5558	21.6559	20.6285	20.5324	21.9617	26.7811	26.6065	26.3444	26.2227	26.7363	22.4028	21.8612	25.2748	25.2374	22.3883
1212	HSPE1|P61604	701.22	3.7289e-13	1.14364e-08	0.424842	5.66072e-08	1.28202	-0.0522293	-1.33425	blue	M2 Mitochondria	28.1689	28.2169	28.36	28.2964	28.2055	29.5016	29.4822	29.6271	29.4648	29.5822	28.1434	28.2125	28.2071	28.1815	28.242
1213	VBP1|P61758	247.435	1.76079e-10	0.000374966	2.86988e-06	5.54358e-09	-0.499077	-1.94594	-1.44686	cyan	M14 Protein Folding	24.8507	24.9962	25.1037	25.1158	25.1634	24.5948	24.5521	24.4818	24.5534	24.5521	22.8526	23.1546	23.1082	22.9719	23.4128
1214	STXBP1|P61764	6666.35	5.2873e-19	8.00808e-08	2.31715e-07	2.65151e-12	1.63061	-0.739538	-2.37015	turquoise	M1 Synapse/Neuron	29.2673	29.2554	29.3656	29.252	29.252	30.9152	30.9163	30.925	30.8885	30.9004	28.5452	28.5798	28.5279	28.5094	28.5324
1215	B2M|P61769	341.602	2.64493e-11	0.000124485	3.41949e-06	3.09488e-05	-2.41512	1.27889	3.69402	darkred	M21 MHC Complex/Immune	27.5967	27.4806	27.5686	27.6124	27.8033	25.3156	24.6173	25.5107	25.0805	25.4618	28.7819	28.8348	28.9731	28.8855	28.9808
1216	NPC2|P61916	87.1185	7.15634e-08	5.6053e-08	5.11812e-06	0.00227877	-3.96279	-2.61744	1.34535	brown	M3 Oligo/Myelination	25.3354	24.9242	25.5063	25.6211	25.4069	22.0353	21.2614	20.9795	21.8126	20.8911	22.4343	22.5774	22.3505	22.5241	23.8204
1217	PKIA|P61925	92.5168	5.10323e-08	6.29898e-08	7.2869e-07	0.0616646	-2.77365	-2.22349	0.55016	midnightblue	M15 Ambiguous	24.3867	24.0481	24.3866	24.3913	24.3744	21.3786	21.4491	21.9527	21.059	21.8794	21.7411	21.7331	22.3825	21.9013	22.7116
1218	GNG11|P61952	240.789	2.06516e-10	0.257452	3.77706e-05	4.70335e-06	0.487747	5.79101	5.30326	magenta	M9 Golgi	20.4455	20.836	20.9341	21.7008	21.9702	21.9985	22.0739	21.2131	21.9116	21.1283	26.9767	27.1864	26.6924	26.9849	27.0013
1219	HNRNPK|P61978	935.658	6.69189e-14	4.09411e-10	0.000202126	2.7037e-09	-1.43585	-0.211019	1.22483	lightgreen	M18 RNA Splicing	28.3831	28.4438	28.5276	28.4947	28.4282	26.9639	27.0072	27.1035	26.9988	27.0247	28.1871	28.3227	28.2464	28.1817	28.2843
1220	YWHAG|P61981	6926.11	4.20449e-19	2.75856e-08	1.00698e-12	2.34004e-12	-0.680807	-2.20264	-1.52183	turquoise	M1 Synapse/Neuron	31.4665	31.5131	31.5576	31.4917	31.4703	30.823	30.7909	30.8031	30.8287	30.8496	29.3462	29.2781	29.293	29.2729	29.2958
1221	TIMM10|P62072	187.375	8.92282e-10	0.000123789	1.12785e-08	0.0198834	4.32917	3.56852	-0.760647	blue	M2 Mitochondria	21.2747	21.2394	21.7979	20.4676	22.0235	25.938	25.6177	25.7364	25.6239	25.5331	25.224	24.9506	24.8457	24.6693	24.9562
1222	RPS7|P62081	32.3098	1.47587e-05	0.00768253	1.00273e-05	0.00266535	2.59009	5.59872	3.00863	skyblue	M28 Ribosome/Translation	20.7677	20.5524	21.8783	21.0279	21.3102	25.3282	21.8141	21.6623	25.3303	24.352	26.7687	26.5247	26.6339	26.7261	26.8768
1223	PPP1CA|P62136	15.655	0.000452438	0.278512	0.000403526	0.0062103	-0.101936	-0.344502	-0.242566	pink	M8 Protein Transport	27.2409	26.9992	27.3329	27.1711	27.073	27.0361	27.0897	27.1535	26.9994	27.0288	26.7746	26.7844	26.7133	26.8668	26.9556
1224	PPP1CB|P62140	64.7194	3.72971e-07	0.000110849	2.49962e-07	0.000741741	0.321684	0.581263	0.25958	purple	M10 Ambiguous	26.3755	26.358	26.2982	26.3296	26.4332	26.5696	26.7507	26.7628	26.6609	26.6589	26.9592	26.7703	27.0091	27.0362	26.926
1225	NCS1|P62166	85.0475	8.19027e-08	5.31025e-08	9.72337e-05	6.32994e-05	5.06512	2.47527	-2.58986	yellow	M4 Synapse/Neuron	20.9447	21.2497	21.5395	21.0286	20.7018	26.0767	26.3715	26.0485	26.0876	26.2055	24.6439	24.1349	22.5438	24.0752	22.4428
1226	PSMC1|P62191	24.618	5.66297e-05	9.78372e-05	0.804795	0.000255795	0.456927	0.0454604	-0.411467	steelblue	M30 Proteasome	24.7977	24.7707	24.8615	24.8051	24.8937	25.3276	25.2624	25.2631	25.4051	25.1551	24.6496	25.0197	24.942	25.0028	24.7419
1227	PSMC5|P62195	12.6133	0.00112193	0.00111639	0.00911096	0.472576	0.615159	0.461505	-0.153654	steelblue	M30 Proteasome	24.1103	23.9775	24.1892	24.2428	23.7668	24.5811	24.6868	24.633	24.733	24.7285	24.8737	24.1161	24.5902	24.3809	24.6332
1228	RPS8|P62241	2.37681	0.135032	0.42469	0.117914	0.667163	1.03624	1.73447	0.698233	skyblue	M28 Ribosome/Translation	20.9799	25.92	25.5734	26.2097	25.5392	25.9012	26.015	25.7216	26.0883	25.6773	26.3908	26.7873	26.6204	26.3965	26.6995
1229	RPS15A|P62244	456.677	4.75597e-12	5.52449e-05	5.59187e-05	0.011489	5.51015	6.30322	0.793073	grey	not strongly coexpressed in brain	20.4914	20.6366	21.6843	20.5779	21.6579	26.5494	26.5939	26.4474	26.3332	26.6751	27.2684	27.3244	27.3766	27.3278	27.267
1230	RPS16|P62249	538.168	1.79685e-12	4.84844e-05	3.25428e-05	0.000326287	4.42727	5.40728	0.980011	skyblue	M28 Ribosome/Translation	20.8	20.9267	20.5743	20.8843	21.7968	25.5101	25.5265	25.4332	25.3012	25.3475	26.4676	26.4362	26.3246	26.3891	26.401
1231	YWHAE|P62258	7193.88	3.3493e-19	3.49779e-11	4.79219e-13	1.77211e-10	-1.47667	-3.27983	-1.80315	steelblue	M30 Proteasome	32.2508	32.2836	32.2601	32.3553	32.27	30.8095	30.7552	30.8484	30.7983	30.8251	28.9671	29.0312	29.0283	28.9339	29.0601
1232	RPS14|P62263	394.121	1.137e-11	0.0001069	3.6754e-05	0.00689072	4.49558	5.26013	0.764554	skyblue	M28 Ribosome/Translation	21.4114	20.5248	21.2715	21.3362	22.0277	25.8954	25.8004	25.7733	25.8788	25.7017	26.751	26.6129	26.5451	26.5518	26.4116
1233	RPS23|P62266	206.449	5.07436e-10	7.86554e-08	0.000107813	1.97243e-05	2.90468	4.63685	1.73217	skyblue	M28 Ribosome/Translation	21.6724	20.8816	20.6585	21.7504	20.6203	24.0736	23.8614	23.7394	24.5015	23.9307	25.793	25.645	25.6871	25.8216	25.8208
1234	RPS18|P62269	11.1436	0.0018378	0.177279	0.0409518	0.00139226	-1.05275	1.53015	2.5829	floralwhite	M44 Ribosome/Translation	25.0582	24.7386	24.3703	24.9818	24.1556	24.6818	21.0902	24.1436	24.2384	23.8868	26.0436	26.2337	26.1927	25.9322	26.5531
1235	RPS29|P62273	274.705	9.53691e-11	4.11362e-05	1.1459e-05	0.000920133	3.96169	5.08844	1.12675	grey40	not in brain network	21.6206	20.5544	21.3119	20.4789	21.5071	25.2943	25.0162	24.726	25.2308	25.0143	26.0013	26.485	26.1046	26.3415	25.9828
1236	RPS13|P62277	219.304	3.56696e-10	1.55857e-08	0.000173844	0.000229244	2.95318	4.13369	1.1805	skyblue	M28 Ribosome/Translation	20.58	21.4482	21.9102	21.0594	21.7653	24.4487	24.2851	24.1401	24.3092	24.346	25.5305	25.5621	25.4379	25.4026	25.4985
1237	RPS11|P62280	185.338	9.50828e-10	1.76976e-08	0.000174265	0.00530985	4.30016	5.47475	1.17459	skyblue	M28 Ribosome/Translation	22.2262	21.7084	20.5375	20.4903	21.1196	25.1621	25.8212	25.6389	25.2316	25.729	26.6653	26.7897	26.7773	26.4707	26.7528
1238	SNRPF|P62306	341.971	2.62817e-11	0.0707228	2.48104e-05	7.39232e-07	0.409056	3.94028	3.53122	salmon	M13 RNA Splicing	21.4216	21.0552	21.6543	22.0382	21.8309	22.248	22.244	21.7531	21.8379	21.9624	25.4587	25.6336	25.6081	25.4163	25.5849
1239	SNRPD1|P62314	53.221	1.08157e-06	0.721386	5.46399e-06	2.17577e-06	-0.20936	2.28423	2.49359	grey60	M17 Transcription	24.3968	24.3785	24.8109	23.2955	24.7998	23.9029	24.281	24.5414	24.1627	23.7466	26.705	26.7316	26.7579	26.1869	26.7211
1240	SNRPD2|P62316	16.1673	0.000393216	0.844022	0.00062039	0.00157591	0.437285	4.054	3.61671	salmon	M13 RNA Splicing	20.3994	21.9217	25.4639	21.8233	21.2228	21.7324	23.45	23.0892	21.5706	23.1753	26.1332	26.1036	26.1072	26.1318	26.6253
1241	SNRPD3|P62318	10.1437	0.00263565	0.921429	0.007996	0.00402728	-0.308275	2.94446	3.25274	salmon	M13 RNA Splicing	24.4802	24.3627	24.3302	24.1234	24.0954	25.4563	25.6106	25.5908	21.6084	21.5845	27.423	27.1917	27.1912	26.9128	27.3956
1242	BTG1|P62324	259.563	1.33016e-10	2.48679e-05	4.7824e-05	0.0100307	-4.68695	-3.90116	0.785788	grey40	not in brain network	26.443	26.1887	26.2774	26.3084	26.3316	21.9624	21.47	21.8466	20.9399	21.8954	22.7537	22.1979	22.707	21.7758	22.6089
1243	TMSB4X|P62328	6700.66	5.12706e-19	1.03716e-10	3.70365e-13	2.30396e-09	-3.00618	-5.50511	-2.49893	grey	not strongly coexpressed in brain	33.5008	33.4254	33.6078	33.4104	33.5153	30.5399	30.5163	30.5108	30.4473	30.4144	27.9597	27.9387	27.9943	27.9057	28.1357
1244	PSMC6|P62333	75.0388	1.64721e-07	4.39374e-06	1.60318e-07	0.0223334	0.704672	0.957459	0.252787	steelblue	M30 Proteasome	24.2011	24.491	24.4473	24.3184	24.3441	25.0619	25.0258	25.1778	24.9282	25.1317	25.2315	25.38	25.1229	25.5579	25.297
1245	RPL7A|P62424	488.152	3.20438e-12	5.08718e-05	2.93483e-05	0.000563464	4.98366	6.06901	1.08534	skyblue	M28 Ribosome/Translation	20.3892	21.7364	20.5764	20.5236	20.9506	25.8576	25.8607	25.987	25.6891	25.7001	26.8291	26.9343	26.7911	26.9349	27.0318
1246	ETF1|P62495	117.797	1.29612e-08	2.18064e-05	8.35862e-09	1.16989e-05	-1.3109	-2.70544	-1.39454	orange	M25 Sugar Metabolism	24.5478	24.6837	24.5524	24.8323	24.6169	23.7542	23.3752	23.3852	23.0181	23.1459	21.8052	22.5259	21.7433	22.0706	21.561
1247	RPS4X|P62701	393.411	1.14918e-11	8.34693e-05	3.26019e-05	0.000459514	4.37801	5.48802	1.11002	skyblue	M28 Ribosome/Translation	20.4366	20.8873	21.4699	21.2226	21.842	25.5877	25.5325	25.7186	25.5415	25.3682	26.6737	26.82	26.7246	26.5351	26.5451
1248	PPP2CB|P62714	362.101	1.87546e-11	0.000722318	8.40276e-05	2.90881e-05	0.281232	-1.12452	-1.40576	pink	M8 Protein Transport	26.9622	27.0135	26.9684	27.013	26.9293	27.2115	27.2353	27.2537	27.2956	27.2965	25.8255	25.9044	26.071	25.7165	25.7464
1249	ACTA2|P62736	1435.74	5.19491e-15	1.67408e-07	6.73319e-08	5.57584e-10	0.42543	1.8486	1.42317	steelblue	M30 Proteasome	33.1803	33.258	33.2749	33.2638	33.0896	33.6171	33.5636	33.6528	33.6734	33.6869	35.0883	35.1028	35.0233	35.0346	35.0606
1250	RHOB|P62745	109.177	1.99851e-08	1.36789e-08	4.28346e-06	0.000177723	4.77361	2.83345	-1.94016	pink	M8 Protein Transport	23.1025	23.3253	22.4438	24.1377	23.6496	28.0191	28.0779	28.1791	27.9755	28.2753	26.2625	25.1383	26.2725	26.3499	26.8029
1251	RPL23A|P62750	540.733	1.74685e-12	5.35535e-05	2.92325e-05	7.81148e-05	4.4599	5.63986	1.17997	skyblue	M28 Ribosome/Translation	21.1408	21.7856	21.7301	20.608	21.3639	25.8735	25.6912	25.6745	25.796	25.8928	26.9031	27.0379	26.9295	26.9305	27.0267
1252	RPS6|P62753	163.547	1.96409e-09	3.23803e-08	6.22688e-05	0.0114257	3.77396	4.74197	0.968007	floralwhite	M44 Ribosome/Translation	20.5217	21.9486	21.078	21.9231	21.9547	24.8398	25.4612	25.5114	25.4296	25.0537	26.098	25.9132	26.5561	26.3002	26.2684
1253	VSNL1|P62760	1537.17	3.45476e-15	6.20308e-09	4.63074e-07	1.30519e-09	4.36384	2.25758	-2.10626	cyan	M14 Protein Folding	26.0458	25.9878	26.3335	26.2988	25.9937	30.6277	30.3711	30.5184	30.4465	30.5151	28.3803	28.4498	28.3875	28.2447	28.4853
1254	H4C1; H4C2; H4C3; H4C4; H4C5; H4C6; H4C8; H4C9; H4C11; H4C12; H4C13; H4C14; H4C15; H4-16|P62805	10753.6	3.00706e-20	2.18312e-11	6.71039e-09	1.45571e-07	5.47418	11.1271	5.65289	grey40	not in brain network	21.6517	21.7469	21.4951	21.8685	21.5913	26.8951	27.2533	27.129	27.2065	27.2406	32.8274	32.8236	32.7677	32.7752	32.795
1255	RAB1A|P62820	167.202	1.72816e-09	4.2084e-09	0.573926	8.66489e-09	1.04078	0.0655622	-0.975214	yellow	M4 Synapse/Neuron	28.7633	28.6499	28.5095	28.6751	28.4175	29.6718	29.6625	29.6408	29.6139	29.6301	28.5678	28.5524	28.692	28.7812	28.7496
1256	RAN|P62826	1955.8	8.1842e-16	1.32857e-06	1.64714e-07	5.22271e-08	-2.04736	-3.61447	-1.56711	cyan	M14 Protein Folding	29.5882	29.6185	29.61	29.5842	29.5443	27.6773	27.4281	27.468	27.5067	27.6282	26.1	25.9405	25.7975	26.0238	26.0111
1257	RPL23|P62829	49.2528	1.63976e-06	1.82147e-05	2.07035e-06	0.220182	3.92684	4.84592	0.91908	skyblue	M28 Ribosome/Translation	20.3848	23.6571	21.7936	21.7104	20.5726	25.615	25.5196	25.4519	25.5938	25.5724	26.4236	26.7023	25.5304	26.7444	26.9474
1258	RAP1A|P62834	10.6149	0.00221778	0.63086	0.00240918	0.0125542	0.547745	2.56838	2.02063	brown	M3 Oligo/Myelination	20.4387	20.5063	20.9092	20.5257	21.1245	22.0359	21.171	21.0963	20.9303	21.0097	24.884	24.9703	22.0866	22.2314	22.1741
1259	RPS15|P62841	16.6516	0.000345393	0.000869497	0.000806839	0.998877	3.34947	3.37986	0.0303975	steelblue	M30 Proteasome	21.3412	21.0626	21.8073	21.4215	21.2921	24.4723	24.5901	24.873	24.4881	25.2485	25.4857	25.5846	25.4278	21.564	25.7619
1260	RPS25|P62851	7.03013	0.0095327	0.564359	0.00877337	0.0566688	1.40053	4.88145	3.48093	skyblue	M28 Ribosome/Translation	25.5521	24.4879	20.9486	20.5236	24.1898	21.7467	26.8631	21.0868	26.9342	26.0738	28.2884	28.0162	27.6026	28.285	27.9171
1261	RPS26|P62854	573.954	1.22615e-12	2.24534e-07	7.58769e-07	4.24771e-06	3.39204	4.62613	1.23409	skyblue	M28 Ribosome/Translation	21.6156	21.2315	21.5761	21.8961	21.6182	24.7039	25.4637	25.0463	24.8626	24.8212	26.147	26.1241	26.2992	26.2403	26.2575
1262	RPS28|P62857	52.4898	1.16527e-06	4.05248e-05	1.01724e-06	0.0276335	1.48071	2.11723	0.636514	skyblue	M28 Ribosome/Translation	23.2226	23.1841	23.6737	23.2869	23.9585	24.9111	24.8975	24.8523	25.1597	24.9087	25.4783	25.617	26.3302	25.1172	25.3693
1263	FAU|P62861	31.6654	1.634e-05	5.96639e-05	3.63573e-05	0.93443	3.51313	3.69733	0.184197	skyblue	M28 Ribosome/Translation	20.6694	21.5601	20.5283	21.0402	21.7949	24.9886	24.3871	24.4075	24.5052	24.8701	25.3345	25.2925	25.5935	22.5092	25.3499
1264	GNB1|P62873	6666.74	5.28546e-19	1.06919e-07	9.17171e-10	3.04388e-06	6.16447	4.9132	-1.25128	yellow	M4 Synapse/Neuron	25.9384	25.8768	26.1089	25.8362	25.7477	32.0469	32.0752	32.0804	32.0474	32.0805	30.7822	30.8781	30.734	30.7742	30.9055
1265	RBX1|P62877	12.5391	0.00114913	0.0421117	0.000836436	0.105564	-1.51061	-2.73059	-1.21999	grey	not strongly coexpressed in brain	25.8572	25.1405	25.734	24.8021	24.9046	24.1577	21.4261	24.8541	24.2671	24.1804	22.143	22.4813	23.2789	22.2598	22.6225
1266	GNB2|P62879	8139.82	1.59698e-19	2.8769e-13	1.40143e-12	1.43162e-08	8.01761	7.01562	-1.00199	grey	not strongly coexpressed in brain	21.7308	21.4928	21.549	21.41	21.4646	29.5202	29.4193	29.66	29.4876	29.6481	28.6849	28.481	28.5483	28.4362	28.5748
1267	RPL30|P62888	47.5215	1.9849e-06	2.05212e-05	2.57184e-06	0.255138	3.81976	4.67364	0.853881	skyblue	M28 Ribosome/Translation	23.1297	23.2639	21.0844	20.8593	23.1549	26.6339	25.6782	25.8073	25.8855	26.5862	26.7284	26.7422	26.6485	27.8972	26.8442
1268	RPL31|P62899	963.723	5.61075e-14	2.39867e-08	8.93438e-07	1.01614e-07	4.02625	5.66013	1.63389	skyblue	M28 Ribosome/Translation	21.4544	21.3272	21.2533	21.0199	20.8566	25.2894	25.1396	25.4035	25.4323	24.7779	26.8501	26.7888	26.8051	26.9239	26.8442
1269	RPL10A|P62906	904.148	8.20795e-14	1.78807e-05	2.78113e-06	1.59196e-06	3.98451	5.21174	1.22723	skyblue	M28 Ribosome/Translation	21.667	21.7381	21.5819	21.8391	20.9975	25.4687	25.5349	25.5382	25.5485	25.656	26.7412	26.8932	26.6714	26.7161	26.8605
1270	RPL32|P62910	167.49	1.71103e-09	0.000137249	4.62021e-05	1.5426e-07	1.10082	3.22675	2.12593	floralwhite	M44 Ribosome/Translation	22.7424	22.7179	22.798	22.5795	22.588	23.8939	23.4801	23.7373	24.2691	23.5494	25.934	25.3584	26.3807	25.9622	25.9242
1271	RPL11|P62913	24.9546	5.30345e-05	0.000642395	5.5546e-05	0.282858	3.85604	5.05247	1.19643	skyblue	M28 Ribosome/Translation	20.9331	20.7926	21.7599	24.8564	24.731	26.654	26.4637	26.4104	26.3271	26.4978	27.5063	27.5667	27.5287	28.1714	27.5622
1272	RPL8|P62917	46.0507	2.34612e-06	0.000219968	1.70257e-06	0.00812313	1.30372	2.12726	0.823537	floralwhite	M44 Ribosome/Translation	23.8794	24.3323	25.1501	25.18	24.3035	25.7982	25.918	26.0461	25.5599	26.0417	26.6086	26.6466	26.718	26.7061	26.8023
1273	PPIA|P62937	431.575	6.64653e-12	1.08774e-07	7.30727e-06	0.000257317	-1.45437	-3.47624	-2.02187	orange	M25 Sugar Metabolism	32.346	32.139	32.4274	32.2799	32.3119	30.8949	30.8291	30.9084	30.8002	30.7997	29.1565	28.5906	28.5494	29.1496	28.6769
1274	FKBP1A|P62942	144.365	4.03671e-09	0.0113379	4.74273e-09	7.48291e-08	-1.34222	-6.19668	-4.85446	cyan	M14 Protein Folding	28.7897	28.8227	28.8417	28.825	28.9986	27.7103	27.4214	27.5651	27.4871	27.3827	23.7797	23.3432	21.1106	22.8198	22.2409
1275	RPS27A|P62979	1328.97	8.24285e-15	1.38473e-07	2.38569e-10	1.22728e-06	-1.1866	-1.84375	-0.657153	lightcyan	M16 RNA Binding	32.1122	32.1818	32.1591	32.1258	32.0847	30.9521	30.9771	31.0373	30.8415	30.9225	30.2542	30.3056	30.2271	30.2829	30.375
1276	GRB2|P62993	277.628	8.96224e-11	1.94478e-07	9.32772e-07	1.42263e-07	-0.690721	-1.40113	-0.710411	black	M7 MAPK/Metabolism	26.5047	26.501	26.6592	26.6171	26.6605	25.9565	25.9373	25.8338	25.8473	25.914	24.9667	25.2349	25.2456	25.1835	25.3062
1277	TRA2B|P62995	432.112	6.5978e-12	0.368038	4.49333e-06	3.5605e-06	0.308217	5.72325	5.41503	salmon	M13 RNA Splicing	20.7748	21.0673	20.8145	20.4774	20.7975	21.3536	20.9861	21.3278	20.8051	21.0001	26.6686	26.7869	25.6019	26.7325	26.7578
1278	RAC1|P63000	457.822	4.68599e-12	1.21191e-05	3.77427e-07	1.50934e-06	0.37741	-1.02258	-1.39999	pink	M8 Protein Transport	28.9313	28.8709	29.0866	28.9917	28.9888	29.3952	29.3068	29.3391	29.3853	29.3301	27.9333	27.9407	27.9245	27.8471	28.1108
1279	AP2B1|P63010	728.06	2.98208e-13	4.39138e-06	5.39956e-06	3.9634e-06	1.66243	0.388708	-1.27372	turquoise	M1 Synapse/Neuron	27.0057	27.0913	27.0666	27.0311	27.2511	28.774	28.7348	28.7629	28.7338	28.7524	27.6007	27.4654	27.4969	27.4075	27.4189
1280	VAMP2|P63027	1045.97	3.44261e-14	5.46047e-06	1.07681e-05	0.000367157	9.72183	8.44971	-1.27212	yellow	M4 Synapse/Neuron	21.2689	20.733	21.849	21.035	22.2334	31.2457	30.947	31.1457	31.1421	31.2481	29.898	29.8782	29.6774	29.9585	29.9559
1281	GNAS|P63092	1414.35	5.6824e-15	3.51855e-08	2.11249e-07	0.0129965	5.77935	5.36453	-0.414817	darkturquoise	M23 Ambiguous	20.7153	21.1417	20.7549	21.2043	21.323	26.6096	26.8401	26.8648	26.7301	26.9913	26.3086	26.578	26.2982	26.3448	26.4322
1282	GNAI1|P63096	119.077	1.21856e-08	1.16706e-08	3.79313e-07	0.00492607	6.7927	4.98476	-1.80794	turquoise	M1 Synapse/Neuron	20.3901	23.759	22.0014	21.5337	22.4459	28.6787	29.0642	28.7496	28.7331	28.868	27.1305	27.0913	26.9055	26.9048	27.0218
1283	PPP3R1|P63098	88.8344	6.41375e-08	0.49008	1.25094e-07	3.87582e-07	-0.395585	-4.07317	-3.67758	grey	not strongly coexpressed in brain	28.9645	27.7699	29.0996	28.8946	28.9323	28.1065	28.2056	29.2886	28.1198	27.9624	25.5325	24.3601	24.4094	24.2779	24.7151
1284	YWHAZ|P63104	8563.49	1.17809e-19	1.76997e-10	1.01314e-13	1.35798e-12	-1.29734	-3.32254	-2.02521	yellow	M4 Synapse/Neuron	32.0142	32.0133	32.0418	31.9226	31.9938	30.7222	30.6728	30.7402	30.6501	30.7137	28.6653	28.7415	28.6677	28.6563	28.6422
1285	PPP2R2A|P63151	172.514	1.4417e-09	0.027219	1.5143e-06	1.76082e-08	-0.35782	-2.06579	-1.70797	cyan	M14 Protein Folding	26.2377	26.416	26.0981	26.0401	25.9876	25.812	26.0465	25.6505	25.7676	25.7138	24.3841	23.9974	23.8345	24.277	23.9576
1286	DYNLL1|P63167	905.13	8.15502e-14	3.50861e-07	8.7203e-08	5.22193e-08	2.44429	1.67687	-0.767413	steelblue	M30 Proteasome	27.9434	27.9553	27.8602	27.7887	28.1207	30.4038	30.4216	30.3676	30.3957	30.3009	29.4923	29.581	29.7423	29.6315	29.6055
1287	SKP1|P63208	852.977	1.1615e-13	4.65375e-06	2.73098e-09	1.06132e-08	-0.905194	-1.43218	-0.526989	lightcyan	M16 RNA Binding	29.1673	29.0374	29.1856	29.2248	29.1282	28.2578	28.2462	28.2434	28.2031	28.2669	27.7079	27.7986	27.742	27.6369	27.697
1288	GNG3|P63215	18.2852	0.000227435	0.000369544	0.000944688	0.835039	6.68643	5.98591	-0.700519	turquoise	M1 Synapse/Neuron	21.0869	21.0933	21.8707	21.7122	21.155	22.1609	29.3856	29.4744	29.7318	29.5975	27.331	27.3441	27.4751	27.2602	27.437
1289	GNG5|P63218	67.2166	3.02866e-07	7.67699e-07	1.21628e-06	0.904712	-1.71335	-1.64178	0.0715646	lightgreen	M18 RNA Splicing	28.2919	27.9089	27.9122	27.9434	28.3662	26.0646	26.0027	26.6435	26.4503	26.6949	26.5833	26.6149	26.0384	26.5309	26.4462
1290	RPS21|P63220	429.456	6.84295e-12	0.268371	5.26021e-06	1.15075e-06	0.298751	4.77279	4.47404	skyblue	M28 Ribosome/Translation	21.1224	21.7799	21.1151	20.7644	21.3755	21.2494	21.953	21.7495	21.3285	21.3706	26.1299	26.0605	25.9905	26.0392	25.8011
1291	EIF5A|P63241	587.326	1.06942e-12	1.74116e-07	2.12031e-09	6.84841e-09	-1.80628	-3.32283	-1.51655	grey	not strongly coexpressed in brain	28.8561	28.6628	29.0059	29.0149	28.9789	27.2774	26.8918	27.0144	27.1179	27.1855	25.6666	25.6349	25.3038	25.7117	25.5873
1292	RACK1|P63244	226.177	2.97847e-10	4.03745e-05	6.97637e-05	0.437421	4.624	4.31522	-0.308786	grey40	not in brain network	21.4542	21.0064	22.1341	20.8002	22.0216	26.1655	25.7195	26.2694	26.2309	26.1512	25.8984	26.0714	25.6027	25.5896	25.8304
1293	ACTG2|P63267	21.9054	9.88047e-05	0.739468	0.000152852	0.000493969	0.59819	4.84285	4.24466	grey40	not in brain network	21.634	21.1273	21.2198	20.7047	21.1887	21.9312	21.2182	22.1045	21.5914	22.0202	26.9116	26.5399	27.2279	22.2412	27.1682
1294	UBE2I|P63279	25.7755	4.53269e-05	8.73281e-05	0.000180336	0.879854	-2.58303	-2.38886	0.194167	royalblue	M20 RNA Splicing	25.5506	25.34	25.2834	25.4536	25.4904	23.1204	23.4649	23.2201	23.4585	20.9389	22.6987	23.0258	23.1288	23.1075	23.2128
1295	SELENOW|P63302	18.1802	0.000233425	0.000924806	0.000390953	0.859157	-2.2851	-2.52956	-0.244454	grey40	not in brain network	24.288	24.5627	24.8786	24.6825	24.5204	24.0932	22.0495	22.8091	20.869	21.6859	21.9009	22.2269	21.8406	22.4346	21.8814
1296	TMSB10|P63313	181.689	1.06727e-09	9.21029e-07	0.000153901	3.16853e-06	-2.53138	-4.7858	-2.25442	black	M7 MAPK/Metabolism	31.0102	31.0159	30.9794	31.1714	29.5765	28.293	28.0822	28.3865	28.0882	28.2466	26.0164	26.0041	25.833	25.8198	26.151
1297	CSNK2B|P67870	279.577	8.6014e-11	9.99596e-05	0.000113857	0.821191	4.88796	4.74608	-0.141877	turquoise	M1 Synapse/Neuron	22.6192	21.8084	21.5066	20.9219	21.8645	26.4084	26.6769	26.7336	26.7295	26.6121	26.4138	26.3308	26.5669	26.4647	26.6749
1298	TPM4|P67936	215.324	3.96952e-10	0.0845591	3.71474e-06	3.34472e-09	0.14395	1.15889	1.01494	grey	not strongly coexpressed in brain	27.3341	27.3863	27.3651	27.4594	27.3655	27.471	27.4089	27.6084	27.4485	27.6934	28.7014	28.4468	28.4497	28.5258	28.5811
1299	EEF1A1|P68104	24.6962	5.57697e-05	0.256678	0.000733057	5.65671e-05	-0.0683112	0.207939	0.27625	skyblue3	M37 Endosome	29.9397	29.8077	29.8389	29.8756	29.9591	29.7902	29.7742	29.811	29.7531	29.9509	30.1065	30.1378	30.0554	30.03	30.131
1300	TUBA1B|P68363	277.982	8.89537e-11	1.07232e-06	0.00314009	2.02557e-07	0.942648	-0.22134	-1.16399	grey40	not in brain network	32.5064	32.6115	32.4325	32.4432	32.4775	33.4937	33.317	33.3885	33.4116	33.5736	32.3685	32.2397	32.1763	32.255	32.325
1301	TUBA4A|P68366	628.507	7.14975e-13	2.12404e-10	0.000255191	1.62849e-06	1.80885	0.312852	-1.496	yellow	M4 Synapse/Neuron	29.104	29.1944	29.1382	29.2628	29.1176	30.8887	31.0178	31.0121	31.004	30.9386	29.2653	29.4947	29.5214	29.5213	29.5785
1302	TUBB4B|P68371	589.828	1.04275e-12	3.52326e-08	0.998823	4.81032e-08	1.24348	-0.00193369	-1.24541	midnightblue	M15 Ambiguous	31.7841	31.726	31.7222	31.664	31.6329	33.0195	32.8572	32.8883	32.9368	33.0449	31.7642	31.6867	31.6457	31.6626	31.7603
1303	CSNK2A1|P68400	1484.09	4.26227e-15	1.29637e-09	3.62535e-09	0.000590285	4.69882	4.20491	-0.493909	turquoise	M1 Synapse/Neuron	20.6792	21.0339	21.1491	21.0658	21.0961	25.7557	25.7246	25.7432	25.4799	25.8149	25.0638	25.1997	25.403	25.1512	25.2309
1304	PAFAH1B2|P68402	48.807	1.72144e-06	3.35623e-05	1.74892e-06	0.0832788	-4.14473	-5.52669	-1.38196	black	M7 MAPK/Metabolism	26.7466	26.9676	28.7843	26.7411	29.0106	24.0549	23.9125	24.1565	21.6184	23.7842	21.8677	22.2079	21.8068	22.1414	22.593
1305	HBB|P68871	3646.52	1.96496e-17	1.18346e-10	4.92164e-12	8.75658e-09	-2.83342	-3.49838	-0.664958	darkorange	M26 Complement/Acute Phase	33.8664	33.9318	33.903	33.7777	33.75	31.036	31.0364	31.0182	31.0526	30.9185	30.4145	30.2769	30.3519	30.2734	30.4202
1306	NOMO2|Q5JPE7	11.0397	0.00190607	0.912691	0.00604927	0.0029457	-0.261043	2.45873	2.71977	red	M6 Ribosome	21.8229	24.6307	21.8301	21.7486	20.9669	23.5743	21.6645	21.0266	21.6807	21.7479	25.3155	24.3826	24.313	24.5588	24.7229
1307	HBA1; HBA2|P69905	246.479	1.80117e-10	4.85568e-09	3.24295e-08	0.000631224	-2.26643	-2.99347	-0.727044	grey40	not in brain network	33.5996	33.1234	33.2196	33.1483	33.3052	30.791	31.2021	31.0649	30.6951	31.3108	30.1737	30.6501	30.1869	30.1897	30.2283
1308	SIRPA|P78324	961.271	5.69663e-14	4.86718e-10	2.44438e-07	3.3265e-07	4.75506	2.26927	-2.48579	turquoise	M1 Synapse/Neuron	24.9617	25.3595	25.1042	25.3709	25.1586	29.7303	30.0159	29.9474	29.9733	30.0632	27.5921	27.5936	27.1054	27.5145	27.4956
1309	PSPH|P78330	123.949	9.68882e-09	1.11748e-08	1.72884e-07	0.0188103	-3.42141	-2.68565	0.735759	grey	not strongly coexpressed in brain	24.7904	24.6285	24.797	24.7078	25.0127	22.0088	21.3373	21.7622	20.8255	20.8956	21.773	22.4052	22.2074	22.3683	21.7543
1310	EIF4G2|P78344	7.88579	0.00650855	0.957994	0.0099553	0.0164448	-0.0672494	-0.859032	-0.791783	plum1	M38 Heat Shock/Folding	23.7202	24.1069	24.0965	24.5053	23.1954	23.6836	23.7791	23.9177	23.9399	23.9677	23.5076	23.1266	23.3034	22.4	22.9915
1311	DLG4|P78352	1036.11	3.64268e-14	2.59683e-10	0.000516194	6.79661e-08	2.16286	0.273871	-1.88899	turquoise	M1 Synapse/Neuron	25.5395	25.5171	25.6506	25.683	25.6561	27.7281	27.8147	27.8456	27.7087	27.7634	25.9556	25.9554	25.8255	25.9553	25.7239
1312	PIP4K2B|P78356	639.531	6.44769e-13	0.181286	6.80551e-09	9.79705e-09	-0.0922758	-1.54903	-1.45676	yellow	M4 Synapse/Neuron	27.8724	27.9436	27.996	27.8352	27.8417	27.8149	27.7268	27.8806	27.8727	27.7324	26.4154	26.2985	26.2923	26.2721	26.4652
1313	CNTNAP1|P78357	143.918	4.10952e-09	0.000215976	1.91886e-06	1.94859e-05	5.63864	3.13403	-2.50461	brown	M3 Oligo/Myelination	21.8349	22.0556	21.8485	22.2776	21.7145	28.6209	26.9324	26.9417	28.4756	26.9537	24.9551	25.1168	25.0461	25.1406	25.1425
1314	CLDN10|P78369	91.9108	5.29569e-08	3.41499e-08	4.56797e-05	6.40448e-05	3.63812	1.85095	-1.78716	black	M7 MAPK/Metabolism	20.619	20.4913	21.0558	21.098	21.6998	24.9094	24.6758	24.7165	24.7805	24.0724	22.8553	23.1364	23.1298	23.0442	22.053
1315	CCT2|P78371	213.929	4.12295e-10	2.57549e-05	0.00123302	1.04236e-08	0.72026	0.17325	-0.54701	cyan	M14 Protein Folding	27.2869	27.3868	27.3908	27.3694	27.1792	28.0403	28.0048	28.0719	28.0073	28.09	27.4946	27.4902	27.5232	27.4909	27.4803
1316	GSTO1|P78417	256.636	1.4216e-10	1.34145e-05	0.000102699	1.56649e-08	-2.31519	-6.62162	-4.30642	black	M7 MAPK/Metabolism	28.4454	28.7688	28.5143	28.4459	28.6194	26.1468	26.305	26.2114	26.3016	26.253	20.9444	23.0827	21.9112	21.5271	22.2203
1317	PRKDC|P78527	100.929	3.12134e-08	2.1456e-05	5.5987e-05	2.011e-08	-0.97297	0.882264	1.85523	salmon	M13 RNA Splicing	24.3523	24.32	24.9736	24.5372	24.5687	23.7566	23.7552	23.4545	23.478	23.4425	25.2245	25.354	25.6937	25.3584	25.5324
1318	MAP1A|P78559	1730.64	1.70078e-15	0.612876	5.74201e-11	1.39364e-10	0.0279242	-1.4634	-1.49133	ivory	M43 Ribonucleoprotein Binding	28.1503	28.2554	28.1975	28.1722	28.2172	28.1841	28.2281	28.2598	28.1686	28.2917	26.7339	26.8087	26.7342	26.6906	26.7081
1319	MT1X|P80297	585.966	1.08425e-12	7.29381e-08	9.38029e-09	0.598567	-5.21117	-5.04047	0.1707	black	M7 MAPK/Metabolism	26.5903	26.778	26.779	27.0644	27.0435	21.9676	21.1021	21.8232	21.6195	21.6869	21.748	21.4736	21.912	21.7033	22.216
1320	ABAT|P80404	169.215	1.61241e-09	0.00157023	5.00689e-08	0.000176467	0.561014	-1.59063	-2.15164	blue	M2 Mitochondria	27.2815	27.2535	27.2814	27.1487	26.9617	27.7111	27.7942	27.7507	27.6741	27.8018	25.1279	25.7243	25.5043	25.7058	25.9113
1321	BASP1|P80723	4980.71	3.03407e-18	3.45509e-12	7.61367e-09	6.50084e-11	3.50835	1.63686	-1.87149	yellow	M4 Synapse/Neuron	28.1801	28.189	28.347	28.1941	28.2363	31.7082	31.7992	31.791	31.7069	31.683	29.8068	29.8969	29.9084	29.8508	29.8679
1322	MRPS36|P82909	168.876	1.63126e-09	7.04685e-05	1.37228e-08	0.107288	4.43381	3.85083	-0.58298	blue	M2 Mitochondria	21.5207	21.6571	21.5821	22.7687	21.0259	25.8817	26.0427	26.43	26.3765	25.9926	25.5062	25.5856	25.3038	25.8915	25.5216
1323	SARNP|P82979	7.61524	0.00732413	0.00584299	0.0828541	0.32865	-2.88997	-1.77519	1.11478	grey40	not in brain network	24.7768	25.65	25.0577	25.6503	25.3204	24.6662	21.0928	20.9839	24.246	21.0164	22.2976	23.8126	23.6357	23.717	24.1163
1324	RPL24|P83731	322.985	3.68e-11	3.29125e-08	1.72317e-07	1.6438e-07	2.3673	4.41988	2.05258	floralwhite	M44 Ribosome/Translation	21.3293	21.6424	21.6788	21.0999	21.1782	23.4942	24.34	23.9132	23.4879	23.5296	25.8542	25.646	25.6814	25.9046	25.9418
1325	RPL36AL|Q969Q0	249.504	1.67694e-10	2.07567e-05	0.000219812	0.0846955	3.31427	2.9306	-0.383665	floralwhite	M44 Ribosome/Translation	20.9828	20.9632	21.6641	21.7826	21.6817	24.5154	24.8966	24.8224	24.5671	24.8443	24.3791	24.3077	24.3071	24.3206	24.4129
1326	CBX1|P83916	225.079	3.0644e-10	8.00108e-05	0.563347	8.6167e-05	-4.12281	-0.228555	3.89426	salmon	M13 RNA Splicing	25.5819	25.6878	25.2807	25.4007	25.3971	20.8733	22.0923	21.7632	20.9466	21.0586	25.5245	25.2396	25.2477	25.1552	25.0385
1327	HPCA|P84074	3.19184	0.0773556	0.130455	0.100491	0.986424	-1.93895	-2.08407	-0.145118	turquoise	M1 Synapse/Neuron	24.9326	24.9559	24.6671	24.6349	24.4494	20.9994	24.7328	21.1028	20.9891	26.1209	22.1198	22.3376	22.7087	22.5596	23.4939
1328	ARF5|P84085	17.4724	0.000278971	0.593053	0.000345266	0.00178556	-0.459818	-2.5592	-2.09938	turquoise	M1 Synapse/Neuron	26.0917	26.3869	26.8047	26.8013	26.9428	26.269	26.118	26.1182	25.9107	26.3125	21.9405	24.5243	24.192	24.8427	24.732
1329	ERH|P84090	405.949	9.54659e-12	0.860252	7.98016e-07	3.67407e-06	0.0515194	2.44233	2.39081	salmon	M13 RNA Splicing	25.5127	25.3568	25.5166	25.1087	25.3098	25.4122	25.5959	25.0905	25.5311	25.4326	27.6848	27.8619	27.8691	27.8186	27.7818
1330	RHOG|P84095	259.363	1.33617e-10	2.14808e-05	1.55858e-08	1.13831e-05	4.66857	3.0195	-1.64907	brown	M3 Oligo/Myelination	21.6904	21.6571	21.8685	22.4971	22.7125	26.8362	26.5688	26.7801	26.626	26.9574	25.2788	24.6733	25.112	25.2449	25.214
1331	RPL19|P84098	368.699	1.68581e-11	3.45142e-05	1.3027e-06	0.0032176	4.07166	4.88249	0.810832	floralwhite	M44 Ribosome/Translation	21.6199	21.9262	20.9851	21.0063	21.8128	25.4432	25.6392	25.4075	25.7132	25.5055	26.2213	26.6099	26.4954	26.4503	25.9859
1332	SRSF3|P84103	47.9145	1.89966e-06	0.000309983	1.31052e-06	0.0036241	3.12279	5.42611	2.30331	salmon	M13 RNA Splicing	24.1959	20.5659	21.6617	20.6377	20.9868	24.6647	24.9476	24.5665	24.6604	24.8228	26.8285	27.1667	26.9465	27.1066	27.1303
1333	MXRA7|P84157	39.9418	4.96205e-06	0.000293278	3.78928e-06	0.0202452	1.42279	2.22272	0.799926	lightcyan	M16 RNA Binding	25.1345	24.0079	23.4807	23.996	24.691	25.5591	25.7293	25.9432	25.7946	25.398	26.5387	26.591	26.4785	26.3447	26.4708
1334	H3-3A; H3-3B|P84243	1647.85	2.27996e-15	5.41344e-05	3.02721e-06	5.40579e-15	5.73008	11.5378	5.8077	grey40	not in brain network	20.6247	20.9238	21.7221	21.631	20.5817	26.7627	26.8104	26.8445	26.8485	26.8675	32.6428	32.6338	32.6224	32.565	32.7083
1335	FBLN2|P98095	221.868	3.33276e-10	0.466408	9.10458e-05	1.21391e-06	0.220552	3.41228	3.19173	white	M27 Extracellular Matrix	21.0172	20.5715	20.9457	21.6162	21.5017	21.361	21.3663	21.1445	21.7191	21.1642	24.4543	24.6609	24.5005	24.4595	24.6384
1336	HSPG2|P98160	506.075	2.58766e-12	0.65362	6.86504e-06	1.87311e-06	0.496502	15.5296	15.0331	white	M27 Extracellular Matrix	14.1094	14.1604	14.42	16.3691	16.2647	15.2322	14.3693	15.176	16.3165	16.7121	30.2908	31.0672	30.6011	30.6562	30.3563
1337	CYCS|P99999	495.653	2.92742e-12	0.00488842	1.22932e-05	6.52244e-07	-0.27288	-1.9958	-1.72292	blue	M2 Mitochondria	30.1112	29.8881	30.0106	29.6889	29.9162	29.7537	29.574	29.7429	29.6406	29.5394	27.8918	27.9838	27.9221	27.9032	27.935
1338	TFAM|Q00059	272.066	1.00929e-10	1.85478e-05	4.60811e-05	0.497506	3.81336	3.60016	-0.213208	blue	M2 Mitochondria	21.7049	22.4119	21.9198	22.3477	22.8416	25.8121	26.1093	26.3194	26.0471	26.0047	25.6806	26.0157	25.9779	25.7371	25.8155
1339	PITPNA|Q00169	691.94	4.03645e-13	1.94653e-07	1.77508e-05	4.01905e-05	-1.74692	-5.47666	-3.72974	pink	M8 Protein Transport	27.7401	27.7935	27.7174	27.7078	27.729	25.8471	26.0487	26.0298	25.9324	26.0951	21.8212	22.3698	22.5195	22.721	21.8729
1340	SLC25A3|Q00325	64.3527	3.84789e-07	5.46001e-07	3.69091e-06	0.234548	8.36512	6.99686	-1.36826	blue	M2 Mitochondria	20.9229	21.9933	21.4518	20.9354	25.8242	30.6424	30.6724	29.818	31.1608	30.6597	28.8991	28.8571	28.8897	29.709	29.7571
1341	CDK5|Q00535	47.2156	2.05435e-06	1.62429e-06	0.0172944	0.000109026	2.1262	0.725816	-1.40039	pink	M8 Protein Transport	24.742	25.1163	24.7634	23.5708	24.458	26.7688	26.5032	26.5517	26.7376	26.7203	25.2153	25.1049	25.4256	25.2186	25.3153
1342	PURA|Q00577	225.784	3.00889e-10	3.14579e-07	2.28143e-07	0.387734	0.730879	0.678428	-0.0524514	blue	M2 Mitochondria	26.1758	26.2577	26.0909	26.1531	26.1539	26.851	26.9975	26.8212	26.9118	26.9042	26.818	26.7989	26.9089	26.8015	26.8962
1343	CLTC|Q00610	5391.27	1.88739e-18	3.40487e-11	2.58953e-10	3.7942e-09	1.94689	0.696894	-1.24999	turquoise	M1 Synapse/Neuron	28.5048	28.5715	28.5423	28.5564	28.5561	30.502	30.4896	30.5391	30.4288	30.506	29.2267	29.2682	29.2293	29.228	29.2635
1344	FKBP3|Q00688	111.485	1.7742e-08	2.83264e-05	1.13965e-08	1.56285e-05	-2.50961	-5.17335	-2.66374	ivory	M43 Ribonucleoprotein Binding	28.5626	28.2185	28.8154	28.7126	28.0312	25.7866	26.16	25.6715	25.9989	26.1752	22.0196	24.436	23.46	23.3112	23.2467
1345	REEP5|Q00765	606.999	8.79328e-13	8.68828e-08	6.01716e-08	3.96927e-05	1.61616	1.27405	-0.342111	turquoise	M1 Synapse/Neuron	26.5161	26.539	26.7567	26.6071	26.6329	28.2938	28.1821	28.2509	28.1659	28.24	27.8231	27.9281	27.8272	27.8409	28.0028
1346	SORD|Q00796	23.1345	7.62897e-05	0.028154	5.34598e-05	0.00666666	-1.53946	-3.49247	-1.95301	black	M7 MAPK/Metabolism	25.4761	25.2152	25.4599	25.2698	25.489	23.8658	24.7451	21.501	24.3942	24.7066	21.9344	21.6592	21.5889	21.7677	22.4975
1347	HNRNPU|Q00839	371.984	1.59981e-11	0.0857076	1.52156e-05	3.34401e-08	0.300523	3.15111	2.85059	lightgreen	M18 RNA Splicing	25.089	25.5037	25.7919	25.2891	25.0928	25.6131	25.9164	25.6469	25.5075	25.5852	28.5405	28.6161	28.4464	28.3788	28.5401
1348	PDE1B|Q01064	18.3069	0.000226218	0.308354	0.00274685	0.000218228	0.563827	-1.57476	-2.13859	midnightblue	M15 Ambiguous	24.3589	24.3715	24.5554	24.0768	24.7643	25.0517	25.0097	24.9264	24.8016	25.1567	21.7582	22.5326	23.863	23.8546	22.2448
1349	SPTBN1|Q01082	1894.62	9.89762e-16	6.04592e-08	4.13643e-08	4.48098e-09	1.20312	0.273187	-0.929937	turquoise	M1 Synapse/Neuron	28.7744	28.8092	28.7795	28.8088	28.7819	30.0033	29.9854	30.0018	29.9283	30.0506	29.0542	29.0909	29.0446	29.0296	29.1005
1350	SRSF2|Q01130	117.099	1.34087e-08	1.63109e-05	1.64442e-05	8.62678e-09	-0.998714	0.997906	1.99662	salmon	M13 RNA Splicing	25.1741	24.5022	25.2493	25.2945	25.1187	24.1291	23.997	24.2657	24.0655	23.888	26.1259	25.9957	26.066	26.0276	26.1131
1351	FABP5|Q01469	237.787	2.22249e-10	6.12234e-06	0.000169901	4.60216e-08	-3.40049	-8.73031	-5.32982	greenyellow	M11 Cell-ECM Interaction	29.0286	29.1209	29.1294	29.0157	28.9919	25.6059	25.5387	25.6352	25.7933	25.7111	21.3529	20.6309	20.4602	20.7354	18.4556
1352	ANK2|Q01484	1829.54	1.21991e-15	1.7209e-07	0.000131448	1.38184e-07	1.61584	-0.203357	-1.81919	yellow	M4 Synapse/Neuron	28.0004	28.1444	28.045	28.0047	28.0918	29.6627	29.6902	29.6824	29.6438	29.6863	27.9048	27.7638	27.8139	27.8747	27.9123
1353	CAP1|Q01518	655.852	5.55064e-13	3.44833e-09	4.54752e-08	3.18951e-06	-0.837236	-0.621905	0.215331	cyan	M14 Protein Folding	28.6343	28.6752	28.7097	28.61	28.612	27.82	27.7599	27.7927	27.8231	27.8594	28.0358	28.011	28.0783	28.0138	27.9928
1354	HMGCS1|Q01581	12.171	0.00129608	0.00357041	0.00235474	0.969064	-1.90126	-2.01084	-0.109574	magenta	M9 Golgi	24.6456	24.3809	24.3838	24.5065	23.6216	23.4802	21.0329	23.3331	21.3021	22.8839	22.4613	22.6973	21.9926	22.1072	22.2259
1355	IFITM3|Q01628	558.276	1.4453e-12	0.0572165	1.82809e-08	1.32852e-08	0.438157	5.09811	4.65996	grey40	not in brain network	21.2094	21.0391	21.3195	21.2846	21.8427	21.9991	21.7637	21.5396	22.1095	21.4741	26.3865	26.5717	26.7355	26.2864	26.2057
1356	SLC7A5|Q01650	273.419	9.80329e-11	2.35047e-07	5.55528e-06	0.135982	4.51649	5.00742	0.490937	turquoise	M1 Synapse/Neuron	21.5521	21.2724	20.8785	20.8959	21.3327	25.5756	25.7452	25.9489	25.6065	25.6379	25.6928	25.7589	26.2773	26.1573	27.0825
1357	PFKP|Q01813	899.688	8.4535e-14	5.48768e-07	2.63829e-07	2.47257e-10	0.719266	-0.721672	-1.44094	cyan	M14 Protein Folding	27.4828	27.3994	27.4753	27.5389	27.3811	28.1926	28.1758	28.1949	28.1023	28.2082	26.6453	26.7504	26.7416	26.75	26.782
1358	ATP2B2|Q01814	1564.02	3.11514e-15	1.50237e-06	2.5058e-09	9.0921e-07	10.6018	8.5716	-2.03024	blue	M2 Mitochondria	18.777	18.6103	19.5956	18.8306	19.365	29.6671	29.6023	29.6536	29.5901	29.6747	27.6882	27.8995	27.6765	27.775	26.9973
1359	EWSR1|Q01844	66.2498	3.28011e-07	2.15964e-07	0.000379704	0.000164401	-2.5356	-1.20855	1.32705	salmon	M13 RNA Splicing	26.0479	26.1853	26.1494	25.9572	25.8883	23.8002	22.8863	23.0009	23.9661	23.8966	24.6339	24.5272	25.1482	24.7806	25.0953
1360	TAGLN|Q01995	500.507	2.76308e-12	6.0381e-05	0.0635361	3.90433e-05	-6.99712	0.67986	7.67698	white	M27 Extracellular Matrix	28.2021	28.0093	28.253	28.1081	28.0513	21.5536	22.1181	20.9471	20.7503	20.269	28.7196	28.8608	28.9399	28.8371	28.6657
1361	PRKCE|Q02156	105.281	2.4569e-08	2.44239e-08	0.0101869	6.51715e-07	4.71061	1.20032	-3.51029	green	M5 Post-Synaptic Density	21.3705	22.0201	22.4589	22.2767	21.1129	26.6006	26.8138	26.1523	26.6905	26.5349	23.5731	22.2653	23.4186	23.6156	22.3682
1362	OGDH|Q02218	452.98	4.99048e-12	1.33973e-07	8.02961e-08	0.0151269	7.92346	6.96445	-0.95901	violet	M32 Ambiguous	20.0013	19.8437	19.2611	19.4999	19.9503	28.0049	26.8128	27.9878	27.3627	28.0052	27.1034	26.5383	26.0823	26.4258	27.2288
1363	CNTN2|Q02246	56.9534	7.49535e-07	0.00964971	4.4828e-05	5.90645e-07	0.985463	-1.89817	-2.88364	brown	M3 Oligo/Myelination	24.9121	24.8588	24.9244	24.6534	25.2551	25.6867	26.1708	26.1337	25.9225	25.6175	22.3017	23.8909	23.0959	22.4027	23.4217
1364	ALDH6A1|Q02252	3348.56	3.27413e-17	2.54449e-05	5.32011e-14	3.91022e-07	-0.721354	-2.70589	-1.98454	grey	not strongly coexpressed in brain	28.564	28.6225	28.5514	28.6184	28.5913	27.9839	27.8424	27.8681	27.7508	27.8958	25.9025	25.8827	25.841	25.8899	25.9021
1365	BDH1|Q02338	61.4051	4.97452e-07	3.33556e-07	0.000144663	0.00089827	4.6058	2.54256	-2.06324	blue	M2 Mitochondria	20.8515	21.0315	20.8251	21.8692	21.0937	25.7503	25.7859	25.407	25.9498	25.8069	23.9462	24.2039	24.2284	21.8305	24.1747
1366	RPL18A|Q02543	279.72	8.5756e-11	6.97249e-06	3.89657e-05	0.457401	3.93105	4.17536	0.24431	floralwhite	M44 Ribosome/Translation	20.7691	21.5939	21.0534	21.8893	21.6517	25.3973	25.1951	25.3127	25.0163	25.6911	25.4646	25.7345	25.454	25.5022	25.6789
1367	MAP2K1|Q02750	101.572	3.01097e-08	0.00246572	2.50339e-08	1.60162e-06	-1.63569	-5.22583	-3.59014	black	M7 MAPK/Metabolism	28.8229	28.3914	29.2248	28.7918	28.6084	27.8147	26.6769	27.268	26.5655	27.3357	22.6464	22.6362	24.3757	23.998	24.0538
1368	FKBP4|Q02790	94.7851	4.45175e-08	0.000204256	2.97667e-08	1.27883e-05	-1.51341	-3.53156	-2.01815	plum1	M38 Heat Shock/Folding	27.4131	27.2204	27.3485	27.1428	27.4181	25.6429	25.4439	26.3074	25.4177	26.164	23.1903	23.8149	24.0641	24.5315	23.2844
1369	NUCB1|Q02818	24.3654	5.95161e-05	0.163708	0.00112746	5.36884e-05	-0.710254	1.74293	2.45318	magenta	M9 Golgi	23.5024	23.1912	23.5993	23.7007	23.2007	23.187	23.1052	22.8998	21.3323	23.1188	25.2056	25.5176	24.2564	25.2473	25.6819
1370	RPL6|Q02878	88.043	6.74446e-08	7.74561e-06	4.9217e-08	0.000997403	2.56162	4.08333	1.52172	floralwhite	M44 Ribosome/Translation	21.4789	21.7481	22.5513	22.5926	22.6865	24.2267	25.5475	24.3166	24.4087	25.366	26.3945	26.2201	26.2996	26.1106	26.4492
1371	AKAP12|Q02952	242.332	1.98937e-10	0.13929	1.7537e-06	7.26734e-05	-0.110596	-1.07202	-0.961427	black	M7 MAPK/Metabolism	26.4311	26.6292	26.5292	26.4531	26.455	26.4386	26.3753	26.3689	26.3652	26.3965	25.5059	25.5119	25.4239	25.2256	25.4703
1372	SLC25A11|Q02978	269.405	1.06923e-10	1.36358e-06	3.74191e-05	0.000865587	6.95455	5.3898	-1.56474	blue	M2 Mitochondria	22.1474	21.7418	22.4675	21.7124	21.2265	29.5803	28.3478	29.6182	28.2035	28.3185	27.2473	27.2705	27.2034	27.2203	27.303
1373	DST|Q03001	3.05212	0.0848017	0.770769	0.243026	0.0795012	0.929431	-2.28061	-3.21004	grey	not strongly coexpressed in brain	26.8363	21.4821	21.028	26.6654	26.3087	21.6834	25.8618	25.8976	27.0518	26.473	22.7058	21.823	21.5604	22.4735	22.3547
1374	CAV1|Q03135	808.446	1.59858e-13	0.997019	1.57071e-06	1.32966e-05	0.0188326	8.92086	8.90203	white	M27 Extracellular Matrix	21.0554	21.1353	21.3478	21.0039	21.8997	20.9396	21.7647	21.4813	21.8869	20.4638	30.1997	30.2605	30.2067	30.1506	30.2288
1375	LMNB2|Q03252	475.992	3.72106e-12	2.63607e-05	1.76264e-06	2.60065e-05	2.56586	10.4142	7.84838	salmon	M13 RNA Splicing	17.9272	17.3324	18.3848	17.3302	18.6325	20.3489	20.5178	21.715	20.0369	19.8178	28.3799	28.2895	28.4584	28.0639	28.4865
1376	TAP2|Q03519	17.8051	0.000256383	0.0869891	0.000190682	0.00983921	1.60915	4.06057	2.45143	darkred	M21 MHC Complex/Immune	20.3803	20.7711	21.1002	20.8978	21.5435	21.1825	21.1087	24.5126	24.5342	21.4007	24.7265	24.9288	25.0553	25.4387	24.8466
1377	UBXN1|Q04323	22.9251	7.96637e-05	0.000283373	0.000159791	0.92728	-3.0594	-3.25975	-0.200349	magenta	M9 Golgi	25.2513	25.8014	25.4537	24.9742	25.3975	21.8261	24.7293	21.7387	21.1715	22.1155	22.0183	21.789	22.6522	21.7332	22.3868
1378	GBE1|Q04446	31.2609	1.74336e-05	8.60759e-05	3.07858e-05	0.75333	-2.93691	-3.26707	-0.330161	brown	M3 Oligo/Myelination	25.5312	25.3068	24.8972	25.1492	25.3422	21.0711	22.7981	24.0765	21.6429	21.9534	22.3937	21.9974	21.5587	22.2606	21.6808
1379	EIF4G1|Q04637	2.95626	0.0903954	0.0766203	0.574263	0.374267	-1.49752	-0.635434	0.862082	darkgreen	M22 Post-Synaptic Density	25.6057	26.0285	25.8393	25.5098	25.6525	25.0076	25.1268	24.8904	24.8734	21.2501	24.8966	25.3904	24.9331	25.1507	25.0879
1380	GLO1|Q04760	344.062	2.53536e-11	2.74779e-08	1.92313e-05	9.37208e-08	-1.76669	-3.35215	-1.58546	black	M7 MAPK/Metabolism	29.22	29.3314	29.1465	29.3781	29.3418	27.5971	27.6049	27.4776	27.4199	27.4849	25.8973	26.1675	26.216	25.3962	25.9802
1381	AKR1C1|Q04828	25.2301	5.02881e-05	6.19877e-05	0.445522	0.000415815	-2.938	-0.551774	2.38623	grey	not strongly coexpressed in brain	25.4196	25.0978	24.8566	24.9181	25.1595	21.9253	21.15	22.0256	21.589	24.0717	24.4312	24.794	24.2097	24.225	25.033
1382	SSBP1|Q04837	570.44	1.27169e-12	4.25411e-08	0.000277075	2.52511e-08	1.81745	0.326119	-1.49133	turquoise	M1 Synapse/Neuron	25.3095	25.3429	25.2169	25.5092	25.2981	27.1155	27.0932	27.2616	27.1697	27.1237	25.5746	25.5561	25.6893	25.716	25.7713
1383	YWHAH|Q04917	2860.11	8.4169e-17	6.6268e-07	1.92691e-13	8.48093e-08	-1.01724	-2.36926	-1.35202	turquoise	M1 Synapse/Neuron	29.9502	30.0028	30.027	29.9726	30.0235	28.9148	28.9669	29.0449	28.9056	29.0576	27.614	27.6311	27.6365	27.5752	27.673
1384	PLP2|Q04941	28.4418	2.79509e-05	0.666977	4.40097e-05	0.000157231	0.551924	4.37998	3.82805	greenyellow	M11 Cell-ECM Interaction	21.1304	21.8853	20.7724	20.4677	20.8353	21.5297	21.4552	21.0667	22.1402	21.6589	22.5415	26.1933	26.2293	25.9871	26.0398
1385	DNM1|Q05193	4128.6	9.33916e-18	9.64223e-10	3.24208e-08	9.92821e-12	1.49458	-0.286708	-1.78129	grey	not strongly coexpressed in brain	28.2124	28.2311	28.2427	28.2283	28.1843	29.7257	29.7182	29.7529	29.6438	29.7311	27.8904	27.9671	27.9373	27.9091	27.9613
1386	GAD2|Q05329	154.748	2.70417e-09	2.43444e-05	8.40113e-07	0.000279242	1.6531	-2.28454	-3.93764	green	M5 Post-Synaptic Density	24.4909	24.4553	24.5936	24.6864	24.6019	26.3166	26.0694	26.2658	26.1658	26.276	22.9002	21.5618	22.6744	21.7205	22.5485
1387	GRIN1|Q05586	58.8021	6.30046e-07	4.82967e-07	0.00672098	4.52592e-05	4.26313	1.51095	-2.75218	darkgreen	M22 Post-Synaptic Density	21.1637	20.86	20.7931	21.0398	21.9409	25.0488	25.2246	25.222	26.024	25.5938	22.5781	24.157	22.1211	21.7838	22.7121
1388	EEF1A2|Q05639	469.276	4.04792e-12	0.00900011	3.34801e-08	1.06134e-08	-0.22615	-1.75579	-1.52964	orange	M25 Sugar Metabolism	28.2163	28.4182	28.225	28.3659	28.1295	28.0872	27.9163	28.0081	28.1181	28.0943	26.5349	26.667	26.4487	26.4621	26.4633
1389	CALD1|Q05682	152.503	2.94229e-09	0.0119049	5.09976e-08	3.60502e-09	-1.7642	6.65235	8.41656	grey	not strongly coexpressed in brain	22.7273	22.5574	22.9563	22.9289	22.7673	21.5521	21.3266	21.3823	18.7421	22.1129	28.8932	29.7544	29.7131	29.0445	29.7938
1390	COL14A1|Q05707	31.1879	1.76399e-05	0.986882	5.54183e-05	4.45208e-05	-0.181662	7.93161	8.11327	white	M27 Extracellular Matrix	21.5509	20.7252	17.5649	20.9527	20.5629	16.2656	22.2424	22.2438	18.0897	21.6069	28.6815	27.7661	27.4056	28.4589	28.7026
1391	PTPN11|Q06124	120.297	1.14961e-08	7.95203e-05	7.76625e-09	3.31e-06	-2.12567	-5.04387	-2.9182	grey	not strongly coexpressed in brain	26.7888	27.1263	27.1184	26.8719	26.7225	24.833	24.9668	24.6416	24.7728	24.7854	22.5754	21.6619	22.6584	20.5188	21.9942
1392	PSME1|Q06323	147.017	3.63475e-09	4.14342e-08	5.23011e-09	0.0491385	-4.43486	-5.3258	-0.890944	darkred	M21 MHC Complex/Immune	26.7397	26.918	26.9881	27.01	26.9062	21.5622	22.9392	23.0795	21.5361	23.2708	21.2047	22.0231	21.4928	21.5833	21.6292
1393	FMOD|Q06828	224.695	3.09514e-10	0.117325	0.000114122	3.50532e-05	-0.685108	5.42414	6.10925	white	M27 Extracellular Matrix	21.8238	21.9873	22.002	23.3114	21.7146	21.8085	21.4847	22.2386	20.906	20.9759	27.652	27.4357	27.6514	27.5939	27.6269
1394	PRDX1|Q06830	3686.35	1.84117e-17	4.36721e-09	8.97761e-13	9.89156e-07	-1.73629	-2.72162	-0.985332	greenyellow	M11 Cell-ECM Interaction	32.2857	32.3826	32.3336	32.2777	32.3321	30.5266	30.5353	30.6226	30.5534	30.6924	29.5522	29.625	29.5863	29.6192	29.6209
1395	RPL18|Q07020	249.12	1.69214e-10	4.49092e-05	7.93018e-06	0.00245358	4.58377	5.77603	1.19225	floralwhite	M44 Ribosome/Translation	20.7474	20.4966	20.5935	20.7429	22.0421	25.1944	25.8282	25.3709	25.4244	25.7233	26.1939	26.9125	26.7979	26.6766	26.9216
1396	C1QBP|Q07021	182.632	1.03566e-09	2.83173e-05	7.67229e-06	4.29164e-07	2.15794	0.93361	-1.22433	steelblue	M30 Proteasome	25.8003	25.8151	25.3932	25.4678	26.0246	27.9469	27.8028	27.9224	27.7053	27.9132	26.5182	26.7456	26.7352	26.4718	26.6982
1397	CKAP4|Q07065	163.793	1.94712e-09	0.247089	3.86603e-09	1.29897e-08	0.478531	4.64663	4.1681	purple	M10 Ambiguous	20.9375	20.7854	21.4421	21.8597	20.8609	21.4836	20.778	21.8411	21.9948	22.1806	26.235	25.4846	25.875	25.6468	25.8772
1398	TJP1|Q07157	43.6266	3.12335e-06	0.657078	1.73436e-05	5.60942e-06	-0.595654	5.09742	5.69307	tan	M12 Cytoskeleton	22.2993	22.7242	22.2409	22.4961	22.4845	21.3102	20.9792	24.8714	20.1352	21.9706	27.3726	27.7729	27.7855	27.344	27.4569
1399	DPT|Q07507	436.732	6.19528e-12	0.00015594	2.5646e-09	3.46988e-07	0.858887	3.98178	3.12289	grey40	not in brain network	21.2074	20.8692	20.7654	20.8079	21.0645	21.6316	22.0254	22.172	21.5561	21.6238	24.8265	24.7651	25.1641	24.7568	25.1108
1400	KHDRBS1|Q07666	208.002	4.85739e-10	2.641e-05	6.28436e-08	2.29053e-06	-0.838386	1.4768	2.31519	lightgreen	M18 RNA Splicing	25.3211	25.6008	25.716	25.7596	25.5976	24.6928	24.4735	25.035	24.9563	24.6454	27.0862	26.9965	27.0349	26.97	27.2914
1401	KLC1|Q07866	48.6389	1.75345e-06	0.124355	1.92734e-06	2.72134e-05	-0.786356	-3.46563	-2.67928	saddlebrown	M29 Glycosylation/ER	26.2576	26.3997	26.0082	26.1622	26.1716	25.3426	25.3118	25.5463	25.1767	25.6902	24.3078	21.8636	21.9932	22.8958	22.6109
1402	LRP1|Q07954	12.1629	0.00129958	0.0135628	0.00117494	0.37324	2.57457	3.63266	1.0581	lightcyan1	M42 Matrisome	20.6575	25.6499	21.1686	21.6683	20.9327	24.4434	24.7778	24.7929	24.518	24.4179	25.7274	25.6009	25.584	25.5916	25.7365
1403	SRSF1|Q07955	57.7302	6.96363e-07	0.894868	2.82827e-06	1.69019e-06	-0.261644	5.26237	5.52401	royalblue	M20 RNA Splicing	18.9686	21.8828	20.7353	21.9619	21.9384	21.3527	21.5014	20.0958	19.6589	21.5699	26.2957	26.6136	26.0749	26.2977	26.5171
1404	ARHGAP1|Q07960	173.673	1.38677e-09	1.46554e-06	1.72213e-08	0.0252734	0.918239	0.757642	-0.160596	yellow	M4 Synapse/Neuron	25.1785	25.1811	25.4069	25.2735	25.3581	26.3235	26.143	26.1196	26.193	26.2101	25.9848	25.9864	26.0299	26.1383	26.0469
1405	PCDH1|Q08174	42.7627	3.47042e-06	2.80816e-06	0.0271926	0.000153526	3.12831	1.03752	-2.0908	turquoise	M1 Synapse/Neuron	21.7825	21.5693	21.4006	21.0285	21.6273	24.9693	24.5596	24.2161	24.6216	24.6832	23.8785	21.7413	22.6784	22.4541	21.8435
1406	PPP3CA|Q08209	2992.46	6.41978e-17	3.44178e-08	9.7553e-10	3.52197e-07	0.49818	-2.17642	-2.6746	yellow	M4 Synapse/Neuron	28.34	28.423	28.4031	28.4367	28.3053	28.8962	28.8592	28.8805	28.8824	28.8805	26.1068	26.1676	26.1725	26.3083	26.2708
1407	DHX9|Q08211	472.396	3.89208e-12	0.0286759	2.14857e-09	2.2342e-06	1.04148	9.77672	8.73524	royalblue	M20 RNA Splicing	17.3461	17.1849	17.284	17.3598	16.6739	18.4167	18.1916	17.2154	19.4176	17.8149	26.2164	27.0163	27.2228	27.1529	27.124
1408	CRYZ|Q08257	63.5647	4.11692e-07	0.998577	1.25742e-06	1.32962e-06	-0.0051527	-0.992423	-0.98727	grey	not strongly coexpressed in brain	27.2871	27.1216	27.3545	27.1406	27.157	27.21	27.0485	27.172	27.2962	27.3084	25.8348	26.2316	26.2946	26.2615	26.4762
1409	SLC20A2|Q08357	3495.5	2.53152e-17	0.207907	1.56544e-07	3.83566e-07	0.287587	11.6463	11.3587	grey	not strongly coexpressed in brain	21.3562	21.5153	20.8911	21.5209	21.5737	21.6939	22.1687	21.701	21.3315	21.4	33.0477	33.0001	33.0449	32.9614	33.0346
1410	LGALS3BP|Q08380	9.90784	0.00287899	0.219336	0.0517561	0.0022146	-0.976358	1.45701	2.43336	brown	M3 Oligo/Myelination	24.6252	23.4432	21.5911	24.5343	22.4451	21.6326	22.7261	22.4243	22.3662	22.6078	24.186	24.4429	25.0429	25.6873	24.5648
1411	MFGE8|Q08431	184.047	9.90255e-10	0.999962	3.46275e-09	3.48169e-09	0.00308087	6.16505	6.16196	white	M27 Extracellular Matrix	21.3679	21.3695	21.537	20.8412	21.1862	21.001	21.9978	20.5342	21.3579	21.4263	27.9864	26.4883	27.9951	26.5752	28.0821
1412	DMTN|Q08495	90.9963	5.60243e-08	1.18178e-05	0.000360382	3.83496e-08	1.02748	-0.717341	-1.74482	darkgreen	M22 Post-Synaptic Density	26.516	26.8198	26.5965	26.6714	27.1509	27.7986	27.7939	27.8014	27.6877	27.8105	26.02	25.6082	26.1734	26.1586	26.2078
1413	CD47|Q08722	1016.35	4.08604e-14	7.48996e-06	4.27788e-06	1.47096e-05	8.29095	6.77631	-1.51465	turquoise	M1 Synapse/Neuron	21.8855	20.8665	21.6938	21.8572	20.9299	29.8151	29.7539	29.6378	29.7457	29.7352	28.0471	28.4403	28.2517	28.0713	28.304
1414	RBBP4|Q09028	52.0193	1.22313e-06	0.0716156	2.47673e-05	1.23936e-06	-1.03041	3.07308	4.10349	salmon	M13 RNA Splicing	21.7648	23.5035	22.3901	22.0232	23.5236	21.1602	22.4704	21.1413	22.0746	21.2068	25.6846	25.4512	25.549	26.5669	25.319
1415	AHNAK|Q09666	1229.96	1.30882e-14	2.17114e-05	3.30008e-09	3.82233e-06	-3.61433	1.87954	5.49386	tan	M12 Cytoskeleton	27.5934	27.7102	27.6546	27.6643	27.5902	23.5161	24.2445	24.1912	24.1834	24.0057	29.5199	29.5282	29.5268	29.448	29.5874
1416	CGNL1|Q0VF96	15.13	0.00052421	0.00068116	0.00275449	0.694614	3.9627	3.32367	-0.639028	tan	M12 Cytoskeleton	20.6255	25.7481	20.8884	21.4888	21.3165	26.0567	25.9135	25.8983	25.9783	26.0339	25.2156	25.4045	25.3011	25.3357	25.4286
1417	NEXN|Q0ZGT2	21.725	0.000102726	0.79856	0.000464482	0.000169097	-0.378421	3.14338	3.5218	paleturquoise	M31 Axon Node/Ion Channel	21.3752	21.535	21.5335	24.5137	20.8815	20.9344	21.2329	21.9743	21.8799	21.9252	25.5962	25.0666	24.2726	25.3913	25.229
1418	AP1B1|Q10567	43.5444	3.15455e-06	0.231684	3.58347e-05	3.85083e-06	0.368423	-1.49904	-1.86746	green	M5 Post-Synaptic Density	25.9113	25.592	25.4871	25.8869	25.5226	25.6062	26.2973	26.198	26.0222	26.1184	23.9064	23.7936	23.8104	24.675	24.7193
1419	BST2|Q10589	324.097	3.60626e-11	0.181282	8.97715e-06	5.64121e-05	0.464879	5.61496	5.15008	darkred	M21 MHC Complex/Immune	20.7566	21.6626	21.0795	21.6459	21.5345	21.9514	22.5244	21.9726	21.2432	21.3119	27.0535	26.9963	26.845	26.8868	26.9722
1420	KIF1A|Q12756	15.0685	0.000533463	0.937636	0.000958643	0.00170952	-0.116438	-1.6703	-1.55386	magenta	M9 Golgi	23.9493	24.2122	23.8115	24.421	24.3383	24.3163	24.1664	23.9185	23.9759	23.773	22.4971	22.6863	23.7983	21.615	21.7841
1421	SCRN1|Q12765	2174.27	4.3436e-16	1.3539e-12	9.60032e-07	8.93676e-06	-2.05127	-4.76014	-2.70887	black	M7 MAPK/Metabolism	29.3823	29.469	29.4396	29.4086	29.4471	27.4023	27.3359	27.3517	27.3684	27.4321	24.8036	24.3353	24.6929	24.7348	24.7794
1422	TWF1|Q12792	76.6584	1.4628e-07	1.29013e-07	5.69423e-06	0.0100152	-3.7301	-2.62608	1.10402	skyblue3	M37 Endosome	25.4633	25.547	25.3299	25.4291	25.4612	21.6592	22.1708	21.3939	21.1382	22.2179	22.2516	22.6644	22.4874	22.6652	24.0315
1423	EFEMP1|Q12805	121.266	1.09809e-08	1.80594e-08	9.08308e-08	0.180661	-4.95613	-4.29889	0.657237	grey	not strongly coexpressed in brain	26.9744	26.9199	26.3183	27.141	27.0255	22.468	21.2649	21.6681	22.0657	22.1317	23.7162	22.6482	21.5971	22.3588	22.5644
1424	STX4|Q12846	26.8497	3.71296e-05	0.000383096	4.22128e-05	0.336528	3.5472	4.50212	0.954921	brown	M3 Oligo/Myelination	21.4635	20.8976	21.6348	20.8384	20.574	25.4726	21.7029	25.4259	25.1982	25.3447	25.0101	25.4721	25.5482	26.4051	25.4834
1425	CNTN1|Q12860	4320.85	7.11013e-18	1.69838e-11	9.69198e-06	5.07579e-11	2.34576	0.490075	-1.85569	yellow	M4 Synapse/Neuron	27.9017	28.0398	27.9269	27.9936	27.9812	30.3273	30.2988	30.358	30.2524	30.3355	28.44	28.5033	28.4528	28.4449	28.4525
1426	SF3A3|Q12874	81.1766	1.06294e-07	0.144572	1.15047e-06	1.46872e-07	-0.575588	2.78284	3.35842	salmon	M13 RNA Splicing	21.4089	21.7736	20.9195	21.4852	22.7596	20.8534	21.4839	21.3642	20.8486	20.9187	24.4292	24.2174	24.3273	24.6088	24.6781
1427	AIMP1|Q12904	8.52351	0.0049714	0.00384926	0.0752036	0.255246	-0.819149	-0.485502	0.333647	skyblue	M28 Ribosome/Translation	25.2692	25.4735	25.5243	25.2393	25.3308	24.3518	24.464	24.5301	24.5083	24.887	24.5501	25.7337	24.7778	24.8078	24.5401
1428	ILF2|Q12905	132.612	6.57821e-09	0.633328	3.24984e-08	1.53233e-08	0.147198	-2.15817	-2.30537	salmon	M13 RNA Splicing	24.3061	24.3402	24.394	24.3398	24.4239	24.4985	24.4414	24.6338	24.562	24.4043	22.5317	21.9433	22.4463	22.5078	21.584
1429	ILF3|Q12906	139.417	4.93423e-09	9.66392e-07	7.57073e-05	3.56232e-09	-3.06291	1.9979	5.0608	salmon	M13 RNA Splicing	24.698	24.6587	25.1204	24.7646	24.6774	20.7691	21.3839	22.9521	21.9446	21.5547	26.876	26.817	26.6413	26.8385	26.7358
1430	LMAN2|Q12907	182.996	1.02376e-09	0.5606	3.84024e-05	5.1923e-09	0.245213	3.98208	3.73687	saddlebrown	M29 Glycosylation/ER	21.5672	21.1247	21.5981	20.7895	22.048	21.8166	21.1469	22.2012	21.5607	21.6283	25.6122	25.4118	25.4182	25.1504	25.4453
1431	TRAP1|Q12931	116.375	1.38913e-08	3.03687e-07	0.012738	1.47981e-08	1.16782	-0.359359	-1.52718	blue	M2 Mitochondria	24.4316	24.7748	25.0629	24.8508	25.0632	25.9692	26.1095	25.9309	25.9764	26.0364	24.4958	24.6015	24.4765	24.3265	24.4862
1432	ANK3|Q12955	11.4299	0.00166394	0.00162993	0.488602	0.012922	2.53095	0.647035	-1.88391	brown	M3 Oligo/Myelination	24.9586	24.1585	24.17	21.9453	21.8558	25.6825	25.6676	26.0476	26.6616	25.6835	24.2202	23.9546	23.7122	24.3471	24.0892
1433	DLG1|Q12959	57.8841	6.86359e-07	0.0899672	1.13636e-05	7.57192e-07	0.5994	-2.04242	-2.64182	green	M5 Post-Synaptic Density	25.6719	25.3318	25.7479	25.5698	25.7382	26.224	26.2603	26.2491	26.1216	26.2016	23.4548	24.1524	24.2619	22.5696	23.4088
1434	ABR|Q12979	88.4186	6.5851e-08	4.2729e-08	4.16915e-05	0.000103555	4.95555	2.59565	-2.3599	purple	M10 Ambiguous	20.0327	20.5283	21.9366	21.9072	21.9175	26.1215	26.0065	26.8791	26.0269	26.0661	23.5505	23.9187	24.2296	23.9132	23.6885
1435	ECH1|Q13011	29.748	2.23563e-05	0.000186372	2.87637e-05	0.426288	0.353342	0.430158	0.0768166	blue	M2 Mitochondria	25.5885	25.8429	25.9385	25.8931	25.9389	26.1893	26.1778	26.1882	26.252	26.1614	26.3101	26.3406	26.2162	26.1935	26.2925
1436	FLII|Q13045	66.7891	3.13697e-07	1.74202e-06	6.19131e-07	0.616141	2.19611	2.41753	0.221423	violet	M32 Ambiguous	21.7618	21.3268	21.3486	20.8696	21.3867	23.5291	23.4473	23.5346	23.4127	23.7504	24.6928	23.6723	23.453	23.5401	23.423
1437	GPS1|Q13098	276.351	9.20816e-11	2.07093e-06	4.62914e-05	2.3455e-08	-1.27869	-3.19634	-1.91765	pink	M8 Protein Transport	26.0981	26.147	26.0204	26.2036	26.0923	24.8472	24.8057	25.0883	24.6483	24.7786	22.6712	22.4798	23.0071	23.1488	23.2729
1438	MTAP|Q13126	51.1374	1.34087e-06	2.2014e-06	9.10962e-06	0.485203	-2.7181	-2.37211	0.345994	greenyellow	M11 Cell-ECM Interaction	24.3303	24.2619	24.6005	24.5072	24.5675	21.1302	21.9744	21.7055	21.1258	22.741	22.3773	22.5173	22.1969	21.5529	21.7624
1439	TARDBP|Q13148	9.28818	0.00365403	0.656291	0.0191277	0.00390435	-0.556594	2.00472	2.56131	salmon	M13 RNA Splicing	24.5342	24.5179	24.532	24.206	24.3723	24.9028	24.4058	24.7643	24.4118	20.8947	26.5745	26.3548	26.2884	26.1037	26.8645
1440	HNRNPA0|Q13151	99.5924	3.36597e-08	0.0110699	9.15844e-07	3.31221e-08	-0.977066	2.80556	3.78262	lightgreen	M18 RNA Splicing	26.3764	26.6985	27.6005	26.6892	26.7051	25.629	24.9122	26.2146	25.9843	26.4443	29.5036	29.7253	29.7226	29.5942	29.5518
1441	PAK1|Q13153	385.097	1.30377e-11	0.000302776	4.5124e-06	1.75468e-05	-0.917271	-4.29481	-3.37753	turquoise	M1 Synapse/Neuron	27.6308	27.5522	27.2764	27.6861	27.6075	26.6956	26.631	26.5645	26.4265	26.8491	23.3705	22.7128	23.0257	23.6802	23.4899
1442	AIMP2|Q13155	7.40077	0.00805617	0.648746	0.00803516	0.0404956	0.495973	2.02694	1.53097	grey	not strongly coexpressed in brain	23.658	24.6029	20.6535	23.0874	23.7325	23.6236	23.7128	23.6188	23.748	23.511	25.2214	24.9648	25.2096	25.1441	25.3291
1443	PAK2|Q13177	56.8685	7.55628e-07	2.12028e-06	2.59214e-06	0.983254	-4.07459	-3.99804	0.0765526	royalblue	M20 RNA Splicing	25.9347	26.1077	26.2144	26.2266	26.2596	20.9919	22.0478	22.2167	23.8241	21.2896	22.346	21.5058	22.4815	22.5419	21.8776
1444	CBX3|Q13185	115.168	1.47429e-08	1.83074e-08	0.0392489	2.14315e-07	-3.65341	-0.715632	2.93778	salmon	M13 RNA Splicing	25.7972	25.8208	25.6562	25.9361	25.7749	21.6743	22.6922	21.3909	22.0062	22.9546	25.112	25.1252	24.9082	25.3658	24.8959
1445	PSMD2|Q13200	6.8428	0.010398	0.891162	0.0303559	0.0133093	0.082369	-0.528684	-0.611053	steelblue	M30 Proteasome	25.4292	25.3884	25.5137	25.0458	25.4698	25.3642	25.4626	25.5814	25.3873	25.4633	24.9305	25.1687	25.0994	24.0641	24.9407
1446	SELENBP1|Q13228	63.5134	4.13518e-07	2.89016e-07	6.60271e-05	0.00172471	-4.02886	-2.38654	1.64231	black	M7 MAPK/Metabolism	25.7178	25.2203	25.4135	25.4788	25.3355	20.9178	21.3978	21.3719	21.2208	22.1132	23.4457	23.545	23.3515	21.5124	23.3786
1447	SRSF6|Q13247	62.4281	4.54464e-07	0.393044	7.39733e-07	3.35029e-06	0.64277	4.87334	4.23058	salmon	M13 RNA Splicing	21.4053	21.4909	21.423	21.5608	20.7817	21.9286	21.6702	22.5162	22.0472	21.7134	27.1659	24.8417	24.9172	26.9927	27.111
1448	TRIM28|Q13263	90.7482	5.68917e-08	2.54104e-05	0.000139237	3.72441e-08	-2.49429	2.08875	4.58304	salmon	M13 RNA Splicing	24.7248	24.5814	25.1669	23.1819	24.6718	22.3712	21.4447	22.4672	21.3803	22.192	26.7256	26.7756	26.4838	26.4197	26.3658
1449	KCNAB2|Q13303	804.998	1.6398e-13	8.46988e-11	2.07089e-06	1.30962e-05	4.9401	2.68085	-2.25925	paleturquoise	M31 Axon Node/Ion Channel	21.4258	21.7313	21.7767	21.7709	21.5528	26.498	26.5021	26.8042	26.5365	26.6173	24.6533	24.1347	23.9898	24.5119	24.3721
1450	EIF3I|Q13347	1.45829	0.271064	0.310625	0.992582	0.363233	-1.39094	-0.105431	1.28551	skyblue	M28 Ribosome/Translation	20.599	24.1966	24.085	24.8258	24.6632	21.5691	22.1998	22.3206	21.4201	23.9053	24.5356	21.4644	22.6232	24.332	24.8872
1451	CTBP1|Q13363	195.966	6.87441e-10	5.72372e-05	6.84211e-08	3.37106e-05	0.931546	-1.76293	-2.69447	turquoise	M1 Synapse/Neuron	26.1063	26.0073	26.1677	26.0112	25.9395	26.9652	26.8906	26.8538	27.1989	26.9812	23.8427	24.0035	24.5536	24.4047	24.6129
1452	AP3B2|Q13367	104.603	2.54869e-08	0.000109947	8.79499e-06	1.68449e-08	1.47873	-1.91244	-3.39117	turquoise	M1 Synapse/Neuron	24.8166	24.6086	24.5382	24.7184	25.2603	26.2628	26.1564	26.0752	25.9972	26.8442	23.1326	23.0552	22.3246	22.4485	23.4192
1453	UBE2V1|Q13404	119.67	1.18444e-08	0.000655035	9.25412e-09	9.36789e-07	-1.60196	-4.73358	-3.13162	grey40	not in brain network	28.7555	28.7548	28.6489	29.3879	28.8316	27.2807	26.947	27.3399	27.2692	27.5321	24.6649	24.0469	25.1641	23.4739	23.361
1454	DYNC1I2|Q13409	6.56806	0.0118386	0.0244195	0.0192749	0.990475	-0.238173	-0.248396	-0.0102232	brown	M3 Oligo/Myelination	26.2696	26.3991	26.1779	26.1245	26.3623	26.0874	25.9207	26.1124	25.9157	26.1064	26.221	26.1198	25.9282	25.8768	25.9457
1455	ILK|Q13418	247.658	1.75153e-10	0.00971979	1.54544e-07	6.68918e-07	1.17185	6.80587	5.63402	greenyellow	M11 Cell-ECM Interaction	20.7993	20.6515	19.5061	20.5448	20.0325	21.3442	21.0131	21.5675	22.1856	21.2832	27.358	26.5895	26.4352	27.737	27.444
1456	NNT|Q13423	1588	2.84436e-15	2.14316e-09	3.86895e-07	3.95971e-07	6.70603	5.33663	-1.36941	blue	M2 Mitochondria	21.5323	21.613	21.4975	21.4092	21.9113	28.5892	28.0936	28.6231	28.0583	28.1293	26.8964	26.9431	26.8711	26.9754	26.9606
1457	SNTA1|Q13424	0.115546	0.891858	0.961723	0.975302	0.882061	0.154319	-0.123454	-0.277773	tan	M12 Cytoskeleton	24.4403	24.1166	24.478	24.5255	24.5428	24.2641	24.6965	24.9252	24.4772	24.5117	25.3293	25.1019	24.5414	24.9522	21.561
1458	SNTB2|Q13425	4.28274	0.039469	0.405976	0.0318229	0.286299	1.04432	2.29378	1.24945	tan	M12 Cytoskeleton	20.7852	23.7576	21.4484	21.2999	23.9514	23.9818	21.7074	23.6553	23.1064	24.0132	25.7237	22.4757	24.8793	24.7303	24.9024
1459	SF3B2|Q13435	47.2903	2.03713e-06	0.132345	3.10183e-05	2.24431e-06	-0.973548	3.33281	4.30636	lightgreen	M18 RNA Splicing	23.1097	22.9889	22.2604	23.3845	20.6232	21.3706	22.2152	21.5025	21.2236	21.1871	25.4656	26.137	26.42	25.42	25.5881
1460	PDAP1|Q13442	144.053	4.08728e-09	0.111351	6.59241e-09	3.66064e-08	-0.394914	-2.81246	-2.41755	lightcyan	M16 RNA Binding	24.8142	25.1287	24.3611	24.7369	24.6221	24.5135	24.2281	24.3587	24.6028	23.9853	21.9242	21.5773	22.2928	21.623	22.1833
1461	LSAMP|Q13449	943.867	6.35229e-14	4.83506e-08	9.05802e-07	4.47723e-06	3.05503	1.32861	-1.72642	midnightblue	M15 Ambiguous	25.9343	26.022	25.9733	26.215	25.9132	29.0293	28.9976	29.1067	29.0794	29.1198	27.2987	27.4288	27.4621	27.1123	27.399
1462	FKBP5|Q13451	12.5228	0.00115522	0.000870478	0.0296277	0.15176	-2.14802	-1.27941	0.868615	yellowgreen	M36 Neurotransmitter Regulation	24.3607	24.5088	24.1541	24.6001	24.2607	21.8482	21.9359	23.9932	21.6428	21.7243	22.4503	23.6796	23.2052	22.4631	23.6891
1463	GPM6B|Q13491	165.391	1.84071e-09	5.16027e-09	7.6975e-09	0.84018	4.43882	4.28196	-0.156857	turquoise	M1 Synapse/Neuron	20.9566	21.5763	22.4513	21.7141	20.823	25.4585	26.0133	25.7123	26.1523	26.379	25.8675	25.9672	25.6619	25.7097	25.7249
1464	PICALM|Q13492	5.20416	0.0235848	0.916228	0.0291265	0.05909	-0.0524828	-0.390101	-0.337618	saddlebrown	M29 Glycosylation/ER	24.6156	24.7953	25.0325	24.8459	24.7608	24.365	24.746	24.8043	25.245	24.6273	24.4203	24.3632	24.3596	24.4567	24.4998
1465	TUBB3|Q13509	915.053	7.64188e-14	0.00221541	5.72966e-07	1.31139e-08	-0.215458	-1.90296	-1.6875	darkgrey	M24 Ubiquitination	30.2119	30.2374	30.2704	30.1726	30.2146	30.0855	29.9802	29.9945	29.8919	30.0775	28.1442	28.3599	28.3482	28.3346	28.4052
1466	ASAH1|Q13510	36.2249	8.23179e-06	0.000150682	8.11409e-06	0.127468	3.05051	4.11385	1.06334	brown	M3 Oligo/Myelination	21.7947	21.3771	24.6449	21.3943	22.0084	25.2686	25.2577	25.2116	25.458	25.2761	26.3221	26.4447	26.3189	26.4258	26.2772
1467	PPP1R1A|Q13522	22.2766	9.12734e-05	0.000124556	0.000571144	0.605427	-2.52302	-2.12649	0.396524	black	M7 MAPK/Metabolism	24.6457	24.4884	24.5091	24.6942	24.3346	21.3733	23.9142	21.4383	21.6209	21.7102	22.6143	22.4342	22.5982	22.4297	21.9631
1468	PIN1|Q13526	0.59298	0.56809	0.550328	0.934176	0.758854	0.980304	0.323359	-0.656944	turquoise	M1 Synapse/Neuron	24.6903	24.7493	24.3319	24.4191	25.1968	21.2556	26.8963	26.8166	26.9428	26.3777	25.1896	24.6623	25.3041	24.6925	25.1557
1469	EIF4EBP2|Q13542	16.5838	0.000351662	0.000273002	0.00947829	0.132503	-1.98108	-1.25193	0.729151	lightcyan	M16 RNA Binding	23.8895	21.9534	23.9594	23.7711	24.0956	21.2472	21.7345	21.616	21.58	21.5859	22.3063	22.4001	21.8554	22.2164	22.6311
1470	HDAC1|Q13547	199.538	6.18804e-10	0.973075	7.66713e-06	5.34363e-08	0.0396938	3.10234	3.06265	salmon	M13 RNA Splicing	21.2505	21.8128	21.9751	21.1286	21.869	21.5355	21.376	21.786	21.8485	21.6883	25.0047	24.5722	24.5134	24.5594	24.8981
1471	CAMK2B|Q13554	1311.85	8.90669e-15	1.41838e-06	7.97512e-07	4.86048e-07	5.09259	3.97554	-1.11706	midnightblue	M15 Ambiguous	24.8244	24.2354	24.4673	24.8121	24.4257	29.6419	29.6837	29.5509	29.7224	29.6289	28.4231	28.4357	28.677	28.5908	28.5159
1472	CAMK2G|Q13555	98.2345	3.6378e-08	3.96131e-08	7.24702e-07	0.0240726	3.61184	2.78085	-0.83099	grey	not strongly coexpressed in brain	23.094	24.9052	24.6946	24.4258	24.5529	27.9888	27.8226	28.0366	27.9422	27.9416	27.1192	27.0488	26.8752	27.2984	27.2353
1473	CAMK2D|Q13557	238.329	2.19312e-10	0.00011641	3.77752e-09	0.0035587	5.65405	4.51707	-1.13698	midnightblue	M15 Ambiguous	21.2186	20.8601	22.5727	21.8806	22.1513	27.3289	27.5014	27.4784	27.2312	27.4137	26.5232	26.2721	26.4257	25.843	26.2047
1474	DCTN2|Q13561	180.542	1.10726e-09	0.000678143	4.30756e-08	9.19488e-07	0.244606	-0.633915	-0.878522	orange	M25 Sugar Metabolism	26.8954	26.9099	26.9107	26.817	26.8705	27.164	27.0551	27.2112	27.0205	27.1757	26.2628	26.3598	26.2736	26.1019	26.2359
1475	NAE1|Q13564	82.8392	9.4903e-08	1.05355e-07	1.73826e-06	0.0414364	-4.94716	-3.82878	1.11837	steelblue	M30 Proteasome	26.1227	25.9193	26.1331	26.1739	26.1182	22.5783	20.1757	21.0455	21.7059	20.2259	21.5813	22.1826	22.5654	22.4979	22.496
1476	ITPK1|Q13572	99.2335	3.43545e-08	3.73691e-07	4.82228e-08	0.110815	-3.10512	-3.73024	-0.625122	grey	not strongly coexpressed in brain	25.6831	25.8592	25.8173	25.5913	25.7287	22.0797	23.0842	21.7646	22.8207	23.4047	21.6934	22.4697	21.7154	21.8928	22.2569
1477	TRA2A|Q13595	89.1485	6.28774e-08	0.699837	1.41767e-07	3.10747e-07	0.219485	3.20927	2.98978	salmon	M13 RNA Splicing	21.3877	20.8918	21.8345	21.9279	21.9536	20.8604	22.1817	21.988	22.1476	21.9152	25.1019	24.7012	24.8699	24.7017	24.6672
1478	SNX1|Q13596	22.4744	8.7534e-05	0.38798	9.80114e-05	0.000832793	-0.247848	-1.1549	-0.907049	orange	M25 Sugar Metabolism	24.9459	25.3092	24.867	25.1145	25.3974	24.9644	24.5839	24.8393	24.9369	25.0702	23.8446	23.4779	24.2524	23.7907	24.4938
1479	CUL1|Q13616	17.0109	0.000314276	0.053408	0.000222899	0.0195957	-1.16406	-2.57735	-1.41329	darkgrey	M24 Ubiquitination	24.7366	24.8718	24.6483	24.4595	24.4256	21.5737	23.9512	24.3791	23.7816	23.6359	21.5556	22.2805	22.2525	22.6381	21.5284
1480	CUL2|Q13617	409.348	9.08731e-12	3.13026e-06	3.40675e-08	1.60823e-07	-1.91591	-5.97451	-4.0586	pink	M8 Protein Transport	27.6628	28.2346	28.5424	28.6445	28.6032	26.6253	26.698	26.2712	26.0932	26.4202	21.7947	22.6127	22.5342	22.3428	22.5306
1481	CUL3|Q13618	120.533	1.1368e-08	0.00108362	9.3325e-09	6.87042e-07	-1.62586	-5.10176	-3.4759	pink	M8 Protein Transport	25.8937	25.9954	25.9637	25.9491	25.9852	24.3202	24.5129	24.0088	24.2861	24.5297	22.0291	19.9416	20.9511	20.0031	21.3533
1482	CUL4B|Q13620	47.7332	1.93844e-06	0.000936573	1.2844e-06	0.00108865	-1.77152	-3.51069	-1.73916	midnightblue	M15 Ambiguous	25.1913	25.3085	24.3615	25.4041	25.5292	23.6391	23.1855	23.9051	22.4943	23.713	22.7881	21.3021	21.3773	21.623	21.1507
1483	TSTA3|Q13630	60.6108	5.34122e-07	4.78608e-06	7.76802e-07	0.279446	-2.87772	-3.41443	-0.536712	magenta	M9 Golgi	25.833	25.9483	25.7949	24.9223	25.5892	22.1872	23.0909	23.0252	23.5583	21.8375	22.2974	22.2793	21.4897	22.4572	22.492
1484	FHL1|Q13642	964.027	5.60021e-14	1.0734e-08	9.9766e-10	4.76038e-07	-1.01889	-1.78581	-0.766928	black	M7 MAPK/Metabolism	27.9254	28.028	27.9845	27.8852	27.993	26.9833	26.9467	26.9967	26.9522	26.8428	26.171	26.2137	26.2817	26.1331	26.0876
1485	FHL3|Q13643	142.047	4.43108e-09	0.433354	9.35282e-09	2.53605e-08	0.236377	2.81043	2.57405	grey	not strongly coexpressed in brain	21.8799	21.0869	21.6459	21.4641	21.1385	21.2332	21.5703	21.9114	21.8077	21.8746	23.9018	24.3984	24.57	24.2444	24.1529
1486	ITGA7|Q13683	74.7193	1.68672e-07	0.999416	5.48533e-07	5.30451e-07	-0.0176797	5.73962	5.7573	greenyellow	M11 Cell-ECM Interaction	21.8513	21.8588	21.0986	20.1384	20.2234	19.3409	21.7482	21.948	20.9878	21.0574	27.2238	27.4112	27.0241	25.7486	26.4609
1487	ALCAM|Q13740	22.5458	8.62292e-05	7.67949e-05	0.173637	0.00161311	2.6551	0.782839	-1.87226	grey	not strongly coexpressed in brain	23.1148	23.9931	24.3826	24.045	21.726	26.1295	26.0629	26.1342	26.2771	25.9333	24.3247	24.442	24.4246	24.1961	23.7882
1488	SPTAN1|Q13813	1424.23	5.45098e-15	1.52823e-10	7.60398e-07	1.75812e-09	1.11644	0.226824	-0.889618	yellow	M4 Synapse/Neuron	29.1705	29.1974	29.1727	29.2163	29.1492	30.3226	30.2763	30.3091	30.2476	30.3327	29.3929	29.4409	29.3932	29.3542	29.459
1489	AUH|Q13825	78.135	1.31537e-07	9.23368e-08	0.000891945	2.11854e-05	3.91776	1.56481	-2.35295	blue	M2 Mitochondria	21.8464	22.7455	21.8805	22.5121	23.6646	26.4088	26.2969	26.7167	26.2335	26.5821	24.5394	24.3418	23.8396	23.5735	24.1789
1490	DDX39B|Q13838	37.6157	6.77719e-06	9.19216e-06	5.73694e-05	0.389706	-2.54773	-2.11899	0.428736	salmon	M13 RNA Splicing	28.5415	29.3219	28.5768	29.2924	29.3346	26.7224	25.4824	26.5017	27.4441	26.178	26.9731	27.1402	26.6326	26.6797	27.0466
1491	MOBP|Q13875	146.867	3.65617e-09	5.34153e-09	4.03148e-08	0.0548485	3.89249	3.25534	-0.63715	brown	M3 Oligo/Myelination	20.8258	21.984	20.8279	21.0492	21.9146	25.2965	25.3109	25.0546	24.9804	25.4216	24.105	24.6331	24.724	24.7605	24.6556
1492	SNTB1|Q13884	51.616	1.27541e-06	0.0477748	3.27203e-05	1.20201e-06	-1.33675	3.54186	4.87861	tan	M12 Cytoskeleton	23.4088	24.2667	24.171	23.7803	23.4722	20.4958	21.916	23.3249	23.3698	23.3088	26.8799	27.393	27.6395	27.4317	27.4642
1493	TUBB2A|Q13885	1.39773	0.284655	0.273095	0.502124	0.885142	1.30224	0.923297	-0.378942	pink	M8 Protein Transport	20.9661	21.4849	20.6454	20.9516	21.2572	25.1708	21.7874	22.6617	21.0636	21.1329	23.7906	21.3423	20.1396	22.1984	22.4507
1494	IDI1|Q13907	118.75	1.23784e-08	2.73828e-08	6.48546e-08	0.584846	-3.05598	-2.83269	0.223292	red	M6 Ribosome	24.9863	25.0215	24.9904	24.8444	24.9965	22.6665	21.766	22.1323	21.4632	21.5312	21.9544	22.0979	22.5189	21.6876	22.4169
1495	CAPS|Q13938	52.3724	1.1794e-06	2.55445e-06	5.36628e-06	0.808825	-3.31788	-3.09107	0.226812	greenyellow	M11 Cell-ECM Interaction	25.5373	25.2518	25.3108	25.3748	25.5871	22.9703	21.988	23.0916	21.1768	21.2457	22.6273	22.2277	21.8303	22.7205	22.2008
1496	CKAP5|Q14008	5.64387	0.0187207	0.746764	0.0705726	0.0191142	0.317889	-1.06518	-1.38307	cyan	M14 Protein Folding	25.0165	25.205	24.8334	24.8486	25.0846	25.283	25.5315	25.2857	25.2142	25.2632	24.2402	24.6798	24.5844	21.8786	24.2792
1497	CIRBP|Q14011	385.268	1.30036e-11	1.60396e-08	2.81496e-08	2.42816e-08	-2.00785	-0.997419	1.01043	magenta	M9 Golgi	26.9901	26.7902	26.8262	26.8625	26.8008	24.9803	24.6642	24.8646	24.8855	24.836	25.8504	25.924	25.724	25.7295	26.0548
1498	COTL1|Q14019	216.525	3.8427e-10	2.35499e-08	1.09205e-05	0.000104351	-4.36758	-6.3399	-1.97231	greenyellow	M11 Cell-ECM Interaction	28.0272	29.3904	29.4046	28.3273	28.2215	24.6126	23.5105	24.4544	24.3923	24.5634	22.3358	22.2674	22.6606	21.9217	22.4861
1499	COX17|Q14061	43.952	3.00323e-06	2.43725e-06	0.000133007	0.0258916	-4.01422	-2.68867	1.32555	grey	not strongly coexpressed in brain	25.4139	25.8182	25.9049	26.1197	25.514	21.8423	22.2176	21.2176	22.0469	21.3751	22.3385	24.8021	22.2434	23.4189	22.5244
1500	HNRNPD|Q14103	934.888	6.72483e-14	1.19512e-08	2.86788e-08	6.66194e-10	-1.26965	0.61081	1.88046	lightgreen	M18 RNA Splicing	27.7176	27.7723	27.8654	27.8392	27.7058	26.5382	26.4363	26.4211	26.5719	26.5847	28.4019	28.4625	28.3923	28.292	28.4057
1501	SCARB2|Q14108	72.4752	1.99762e-07	1.47451e-05	1.54612e-07	0.00371019	2.13183	3.26953	1.1377	steelblue	M30 Proteasome	23.7447	22.5411	22.6044	22.664	22.6323	24.7359	24.9406	25.0617	25.0514	25.056	26.2374	26.5517	25.4644	26.6578	25.623
1502	NID2|Q14112	4179.81	8.67421e-18	1.25036e-05	1.10655e-08	3.44006e-09	1.2408	13.0756	11.8348	white	M27 Extracellular Matrix	15.3846	15.2252	15.1975	15.5575	15.2862	16.33	16.7709	16.4303	16.657	16.6668	28.6803	28.7002	28.63	28.0372	27.9814
1503	DAG1|Q14118	471.656	3.92842e-12	2.87032e-05	8.04439e-08	4.71345e-08	-2.38005	1.66365	4.0437	lightcyan1	M42 Matrisome	24.9417	24.8516	25.0573	24.8627	25.0586	22.7655	22.7058	22.8263	22.4092	22.1649	26.38	26.5956	26.549	26.9507	26.6149
1504	PDE1C|Q14123	42.5551	3.56041e-06	0.0470152	3.11067e-06	0.000110333	-0.978969	-3.25633	-2.27736	brown	M3 Oligo/Myelination	25.4538	26.0563	25.5855	25.7035	25.901	25.1943	24.3958	24.3641	24.7084	25.1428	21.9134	22.5544	22.3805	21.6553	23.9149
1505	UBE4A|Q14139	5.39434	0.0213193	0.0175043	0.154315	0.445438	-1.47854	-0.908612	0.569932	orange	M25 Sugar Metabolism	23.4905	23.4248	20.9596	23.216	23.3888	21.4329	21.9119	21.6098	20.8246	21.3078	21.6581	22.2386	21.895	21.5168	22.6281
1506	SEPTIN6|Q14141	249.764	1.66676e-10	1.30488e-08	3.15454e-05	6.07978e-08	1.22568	-0.595201	-1.82089	grey40	not in brain network	25.7341	25.8636	26.083	25.9294	25.8146	27.1913	27.0266	27.0729	27.2991	26.9633	25.2683	25.4707	25.1139	25.3231	25.2729
1507	EIF3A|Q14152	10.4658	0.00234109	0.993562	0.00451161	0.00546386	0.0113662	0.421524	0.410158	skyblue	M28 Ribosome/Translation	24.6071	24.5233	24.1725	24.5376	24.4468	24.3645	24.52	24.3648	24.5714	24.5234	24.7171	24.7659	24.8336	24.8318	25.2465
1508	ARHGEF7|Q14155	68.0046	2.84023e-07	1.89549e-07	9.28845e-05	0.000563738	2.28586	1.25731	-1.02855	turquoise	M1 Synapse/Neuron	22.8888	22.8507	23.4559	22.7215	22.3055	25.1139	24.9933	25.1926	25.0145	25.3375	24.0158	24.0621	23.6913	24.1771	24.5627
1509	MLEC|Q14165	210.321	4.55321e-10	1.52699e-08	2.63591e-05	0.000559412	3.23315	4.39835	1.1652	saddlebrown	M29 Glycosylation/ER	20.7005	21.4229	20.5274	21.8332	21.2589	24.1876	24.6028	24.5444	24.1642	24.4096	25.2179	25.6807	25.7706	25.5106	25.5548
1510	MPP2|Q14168	249.802	1.66528e-10	4.87582e-05	0.000764157	4.19815e-09	2.59945	0.614294	-1.98516	darkturquoise	M23 Ambiguous	23.4282	23.4922	23.4855	23.2823	23.447	26.0648	26.1326	26.2202	25.4974	26.2173	23.9179	23.9787	24.1978	24.0989	24.0132
1511	FHL2|Q14192	223.01	3.23433e-10	0.995506	2.13735e-05	4.88478e-06	0.0174501	3.53894	3.52149	grey	not strongly coexpressed in brain	21.7558	21.2822	21.2237	21.955	21.0238	21.6048	21.9482	21.3287	21.3659	21.08	24.9676	25.0776	24.8769	24.8377	25.1754
1512	CRMP1|Q14194	236.947	2.26901e-10	0.00441395	0.000174777	3.71384e-09	-0.711148	-3.6269	-2.91575	turquoise	M1 Synapse/Neuron	29.1992	29.3002	29.3368	29.3512	29.2968	28.6513	28.6013	28.5475	28.6102	28.5182	26.0267	25.9911	25.0865	26.0319	25.2136
1513	DPYSL3|Q14195	1478.58	4.35791e-15	6.12703e-11	6.34497e-08	1.4305e-05	-1.8124	-2.88688	-1.07449	midnightblue	M15 Ambiguous	29.5674	29.6876	29.6276	29.6985	29.6073	27.8986	27.8528	27.7507	27.8094	27.8149	26.5549	26.7747	26.7374	26.7893	26.8977
1514	DCTN1|Q14203	558.36	1.44401e-12	2.64903e-06	5.84673e-06	2.42097e-07	0.274931	-0.701017	-0.975948	orange	M25 Sugar Metabolism	26.622	26.5893	26.5427	26.5784	26.5967	26.9233	26.8239	26.8588	26.8521	26.8455	25.8853	25.9416	25.8278	25.8078	25.9614
1515	DYNC1H1|Q14204	1722.59	1.74885e-15	7.79383e-08	3.78663e-08	4.85802e-09	1.00998	0.241443	-0.768542	orange	M25 Sugar Metabolism	27.16	27.1743	27.1742	27.182	27.1695	28.2024	28.2074	28.1823	28.1342	28.1836	27.3717	27.4325	27.4358	27.372	27.4553
1516	EIF2B1|Q14232	57.2013	7.32069e-07	9.16909e-07	8.78975e-06	0.168364	-2.85469	-2.30361	0.551086	pink	M8 Protein Transport	24.5461	24.1701	24.2828	24.5974	24.7957	21.656	22.1314	22.0756	21.1648	21.0909	21.5996	21.6103	22.7642	22.6032	22.2969
1517	EIF4A2|Q14240	378.259	1.44931e-11	3.154e-07	4.26353e-07	4.4966e-09	-0.651252	-1.60178	-0.950523	plum1	M38 Heat Shock/Folding	27.8021	27.776	27.8824	27.7017	27.7359	27.0802	27.1513	27.2268	27.0285	27.1551	26.1589	26.1441	26.0127	26.3506	26.223
1518	MAP7|Q14244	16.3301	0.000376322	0.00142025	0.000621849	0.874502	-2.20113	-2.43433	-0.233203	lightgreen	M18 RNA Splicing	24.5212	24.303	24.3866	24.0466	24.2607	23.5427	21.2227	21.3562	21.0825	23.3082	21.5477	21.469	22.2852	22.2714	21.7731
1519	CTTN|Q14247	21.1796	0.000115731	8.13633e-05	0.00918442	0.0344079	0.46986	0.261573	-0.208287	darkgreen	M22 Post-Synaptic Density	25.3769	25.1686	25.2417	25.2024	25.2001	25.8547	25.6546	25.6777	25.6298	25.7221	25.3009	25.4997	25.3983	25.605	25.6938
1520	FLOT2|Q14254	249.283	1.68569e-10	5.65977e-07	9.4735e-06	0.0359416	6.5831	5.67115	-0.911946	midnightblue	M15 Ambiguous	19.4018	20.892	21.0065	20.7201	20.3729	26.2072	27.059	27.4134	27.2271	27.4022	26.3169	26.2079	26.2588	25.6037	26.3618
1521	RCN2|Q14257	478.864	3.59079e-12	7.60141e-06	1.34589e-05	0.070636	3.70551	4.06465	0.359138	turquoise	M1 Synapse/Neuron	21.2178	20.9366	21.8332	21.1079	21.0128	25.0565	25.0562	24.8774	24.9336	24.7122	25.3191	25.413	25.1569	25.2156	25.3269
1522	TRIM25|Q14258	22.6949	8.35751e-05	0.997642	0.000208486	0.000230681	0.0303136	2.71767	2.68736	greenyellow	M11 Cell-ECM Interaction	21.7858	21.4851	21.8906	20.48	21.6208	21.634	21.6123	21.7994	21.2164	21.1518	24.3654	24.5013	24.6407	22.2624	25.0809
1523	PTK2B|Q14289	44.9195	2.67672e-06	0.083699	5.53188e-05	2.63507e-06	0.696284	-1.98612	-2.6824	turquoise	M1 Synapse/Neuron	24.0361	24.4947	24.5842	24.0429	24.1673	24.8693	25.0175	25.0093	25.0661	24.8443	21.8682	21.7142	21.8532	23.542	22.4169
1524	FLNC|Q14315	102.034	2.93456e-08	1.16164e-06	0.00448347	2.60961e-08	-3.43697	1.4005	4.83747	greenyellow	M11 Cell-ECM Interaction	25.3618	24.8797	24.7611	24.8026	24.9207	22.9566	21.3331	21.0616	20.9046	21.2852	25.8118	26.9203	26.3456	26.1629	26.4878
1525	FKBP8|Q14318	267.982	1.10299e-10	1.79049e-05	2.58986e-05	0.964356	3.70585	3.75366	0.04781	magenta	M9 Golgi	20.8246	21.2694	21.2912	21.7625	20.6331	24.7047	24.9443	25.1244	24.651	24.8856	24.9452	24.6923	25.1546	24.8893	24.8678
1526	GNA13|Q14344	147.777	3.52828e-09	8.6225e-09	1.6714e-08	0.668687	3.99944	3.77218	-0.227264	greenyellow	M11 Cell-ECM Interaction	21.6006	21.8915	21.0892	21.9046	20.847	25.558	25.2159	25.1011	25.3685	26.0865	25.1879	24.7594	25.4521	25.0767	25.7175
1527	GAMT|Q14353	12.0281	0.00135895	0.00156478	0.00754518	0.65053	-3.60079	-2.90018	0.700615	grey	not strongly coexpressed in brain	26.0287	25.8145	25.7022	21.3154	25.9434	21.8621	21.9687	21.2362	20.8487	20.8846	22.198	21.9545	21.5938	22.4177	22.1394
1528	RBM39|Q14498	32.4197	1.45073e-05	0.33236	0.000143511	1.76241e-05	-0.717104	2.95307	3.67017	royalblue	M20 RNA Splicing	21.1816	23.6221	21.8016	21.2423	23.1261	21.8212	22.2057	21.0067	20.8281	21.5264	24.6045	25.2806	24.8148	25.4292	25.61
1529	SPARCL1|Q14515	292.304	6.62149e-11	4.79016e-09	1.92959e-05	2.2107e-05	-4.03447	1.88229	5.91675	grey	not strongly coexpressed in brain	26.028	25.884	25.7768	25.5432	25.7716	21.406	22.2512	21.6012	21.017	22.5558	27.8924	27.9053	27.6429	27.5069	27.4675
1530	PRPSAP1|Q14558	7.17304	0.00892877	0.920802	0.0245096	0.0122031	0.292057	-2.30839	-2.60045	pink	M8 Protein Transport	25.1237	24.659	25.3217	25.946	20.9079	25.0965	24.5437	24.4933	24.5677	24.7174	22.3798	21.8173	22.6506	21.6263	21.9424
1531	ITIH4|Q14624	118.232	1.2691e-08	1.65841e-08	1.64821e-07	0.0512187	-3.46403	-2.82752	0.636514	darkorange	M26 Complement/Acute Phase	25.1287	24.5832	24.9016	24.9416	25.0796	20.9998	21.8007	21.465	20.8108	22.2383	22.2049	21.8779	22.1691	21.8764	22.3688
1532	ITPR1|Q14643	197.653	6.53979e-10	3.62395e-08	1.38594e-05	0.000195763	2.7812	3.99952	1.21831	green	M5 Post-Synaptic Density	21.6931	20.5754	20.9732	21.4057	20.6411	23.7698	23.6855	24.0992	23.6964	23.9435	25.0614	25.1278	25.1878	24.6654	25.2436
1533	GANAB|Q14697	940.304	6.49717e-14	6.17211e-07	1.34076e-08	6.855e-08	1.01179	1.67539	0.663598	saddlebrown	M29 Glycosylation/ER	25.0459	25.0023	24.8906	25.1094	25.055	26.0215	26.0212	26.1034	25.9772	26.0389	26.6909	26.7137	26.6204	26.6954	26.7597
1534	KCNB1|Q14721	0.875475	0.441663	0.469907	0.989048	0.550267	0.990676	0.11576	-0.874916	darkgreen	M22 Post-Synaptic Density	21.1607	21.5984	24.1132	24.0838	24.0834	24.0707	24.124	24.0843	23.8968	23.817	24.9037	22.5677	24.8949	21.6198	21.6322
1535	PPP2R5D|Q14738	25.2239	5.03481e-05	0.000984177	0.154047	4.53487e-05	1.05491	-0.43099	-1.4859	pink	M8 Protein Transport	23.8396	24.4168	24.7833	25.0982	24.5163	25.4562	25.8431	25.5184	25.5833	25.5276	24.252	24.5939	23.7814	23.9431	23.9288
1536	MVP|Q14764	44.8178	2.70903e-06	9.72697e-05	2.3027e-06	0.0345089	2.65762	3.85756	1.19994	brown	M3 Oligo/Myelination	23.7747	20.9513	21.6156	21.9312	21.4021	24.6035	24.6663	24.0168	24.9279	24.7485	25.7597	25.7601	25.8474	25.8124	25.7831
1537	GRM3|Q14832	616.109	8.04838e-13	1.15563e-06	3.48869e-05	6.34865e-08	4.52033	2.84871	-1.67162	green	M5 Post-Synaptic Density	21.0047	21.295	20.5878	20.5466	21.0141	25.3957	25.2771	25.6325	25.3913	25.3532	23.8234	23.7169	23.6226	23.6822	23.8467
1538	LASP1|Q14847	1411	5.76359e-15	4.71356e-08	8.97231e-07	1.01874e-07	-1.2828	-0.972629	0.310171	turquoise	M1 Synapse/Neuron	27.9508	28.0161	27.967	28.0669	28.0838	26.7458	26.7786	26.7112	26.7112	26.7237	27.0106	27.0441	27.0646	27.0389	27.0633
1539	CRYM|Q14894	273.926	9.69724e-11	1.38534e-05	0.000114628	9.11946e-09	-1.70022	-5.02822	-3.32799	turquoise	M1 Synapse/Neuron	29.4552	29.5078	29.498	29.603	29.4406	27.7399	27.8244	27.8528	27.6911	27.8953	24.4978	24.2389	23.6049	24.9919	25.0301
1540	PTGR1|Q14914	105.133	2.47651e-08	2.55018e-06	1.8377e-08	0.000647912	-3.30469	-5.16369	-1.859	black	M7 MAPK/Metabolism	27.0663	27.2281	27.6656	27.1765	27.194	24.3453	24.0993	24.1114	22.7559	24.495	21.6752	22.2717	22.1425	21.3377	23.0848
1541	KPNB1|Q14974	164.99	1.86671e-09	2.77268e-08	6.81931e-05	0.0156444	-0.770911	-0.956207	-0.185295	cyan	M14 Protein Folding	26.842	26.9371	26.993	27.0182	27.1997	26.2646	26.1686	26.2814	26.1486	26.2722	26.056	26.0339	25.971	26.051	26.0969
1542	NUMA1|Q14980	132.36	6.65025e-09	0.608487	3.35011e-08	1.52603e-08	-0.442109	6.18801	6.63012	brown	M3 Oligo/Myelination	23.0136	21.9076	21.9812	20.7778	22.0175	21.5146	21.2412	21.0543	22.1874	21.4898	28.5115	28.873	28.5773	27.9809	26.6953
1543	OPCML|Q14982	120.375	1.14536e-08	9.02209e-09	8.67472e-07	0.000696571	6.16545	4.09878	-2.06667	yellow	M4 Synapse/Neuron	21.1992	21.2802	21.1778	20.9235	23.5112	27.9128	27.7819	27.8027	27.6053	27.8164	25.9021	25.291	25.6903	25.6835	26.0187
1544	SLMAP|Q14BN4	103.519	2.70371e-08	0.997908	9.12693e-08	8.63308e-08	-0.0230049	4.63948	4.66248	grey	not strongly coexpressed in brain	20.4599	21.5872	20.9128	21.2805	21.8283	22.0094	21.0679	20.9841	21.0112	20.881	26.2691	25.8745	24.5805	26.2791	26.2629
1545	HEPACAM|Q14CZ8	111.3	1.79108e-08	0.00319676	7.34838e-07	1.58606e-08	0.297232	-0.726235	-1.02347	tan	M12 Cytoskeleton	27.5179	27.8183	27.821	27.772	27.782	28.0857	27.919	28.1889	28.0115	27.9922	26.9273	27.1372	26.8929	27.0818	27.0408
1546	PSMD6|Q15008	8.46942	0.00508394	0.789117	0.00605556	0.0198348	-0.0560421	-0.325697	-0.269654	steelblue	M30 Proteasome	25.1565	25.2643	25.2516	25.292	25.124	25.2871	25.2159	25.0243	25.0179	25.2628	24.914	24.9588	24.6388	24.8285	25.1198
1547	SEPTIN2|Q15019	153.53	2.83046e-09	8.54394e-07	7.01088e-07	2.6262e-05	-0.425335	-0.731241	-0.305906	grey40	not in brain network	28.6552	28.6452	28.7265	28.5532	28.5732	28.2715	28.2189	28.2241	28.1848	28.1275	27.891	27.9384	27.8973	27.7852	27.9852
1548	ACAP1|Q15027	26.5668	3.91072e-05	0.00981632	0.00774956	2.65972e-05	0.29	-0.300711	-0.590711	grey40	not in brain network	26.2906	26.166	26.2375	26.2238	26.0408	26.6133	26.7033	26.2444	26.397	26.4506	25.9024	25.7492	25.8871	25.9415	25.9748
1549	EFTUD2|Q15029	59.5927	5.85833e-07	0.896316	2.37586e-06	1.43418e-06	-0.174722	3.5991	3.77382	salmon	M13 RNA Splicing	21.8394	20.8909	21.0108	21.6163	23.1532	21.0757	21.3717	22.2207	21.9299	21.039	25.3104	25.55	25.4554	25.1967	24.9936
1550	ARL6IP1|Q15041	1929.88	8.86401e-16	4.19757e-07	1.14013e-06	0.0309541	5.0888	4.81798	-0.270815	grey40	not in brain network	21.3841	21.849	21.9469	21.8988	21.9071	26.9664	26.8889	26.939	26.7723	26.8634	26.5478	26.6129	26.5689	26.69	26.6562
1551	RAB3GAP1|Q15042	30.1282	2.09811e-05	1.42722e-05	0.0036597	0.009066	3.06313	1.63253	-1.4306	grey	not strongly coexpressed in brain	20.8395	21.373	20.846	20.8629	20.9542	23.9329	24.2802	23.8661	23.8104	24.3015	23.7813	23.5359	21.7399	22.4892	21.4918
1552	KARS1|Q15046	3.34972	0.0698419	0.0786624	0.924264	0.147864	-1.52921	-0.240955	1.28826	grey40	not in brain network	25.4209	25.6488	25.1524	25.5326	25.346	24.2089	24.5776	20.9695	24.994	24.7046	24.4191	25.4436	25.3216	25.0019	25.7097
1553	EIF4H|Q15056	528.317	2.005e-12	0.000120544	3.81969e-08	1.54888e-08	-1.15558	-2.09288	-0.9373	grey	not strongly coexpressed in brain	28.1231	28.03	28.0498	28.0703	28.0709	26.7837	26.9222	26.9439	26.7679	27.1483	25.9225	26.1088	25.9934	25.9395	25.9154
1554	EEA1|Q15075	63.8497	4.01716e-07	5.06219e-06	5.01331e-07	0.136699	-2.68689	-3.33699	-0.650098	green	M5 Post-Synaptic Density	26.5187	25.7018	25.4865	26.7476	25.6621	22.9194	22.9935	22.9002	23.6762	24.193	22.8844	22.6991	22.2307	22.9518	22.6657
1555	PDIA6|Q15084	109.011	2.01588e-08	2.46036e-05	1.29193e-08	2.23082e-05	1.07707	2.1648	1.08773	plum1	M38 Heat Shock/Folding	23.8119	23.6937	24.1506	23.8154	23.6939	25.1915	24.5985	25.0504	25.2009	24.5096	25.8833	26.0037	25.9514	25.9413	26.2099
1556	PAFAH1B3|Q15102	154.022	2.7786e-09	5.36783e-05	0.000327892	5.17559e-07	-2.33725	-5.9988	-3.66155	black	M7 MAPK/Metabolism	27.4532	27.4001	27.417	27.6783	27.582	25.1893	24.921	25.248	25.1746	25.3114	22.4437	20.9944	22.3076	21.5611	20.2297
1557	PLCL1|Q15111	237.507	2.23791e-10	0.00130242	1.21074e-06	5.0508e-09	-1.21161	-5.32156	-4.10995	brown	M3 Oligo/Myelination	27.0286	26.9646	27.8572	26.9404	27.8209	26.1274	26.5215	26.078	25.3859	26.4408	22.2211	21.8358	22.3272	21.8843	21.7354
1558	PDK3|Q15120	272.376	1.00257e-10	2.60508e-05	0.000231148	0.000335777	3.69488	2.77792	-0.916961	blue	M2 Mitochondria	21.2985	20.8241	21.9702	21.5868	21.4366	25.283	25.0298	25.2392	25.111	24.9277	24.1246	24.2934	24.2507	24.239	24.0981
1559	PEA15|Q15121	830.692	1.35992e-13	3.10289e-10	2.38165e-06	6.51016e-05	-2.39384	-4.92126	-2.52742	black	M7 MAPK/Metabolism	30.1661	30.2083	30.086	30.3299	30.2506	27.8327	27.8594	27.8543	27.6693	27.8561	25.458	24.7543	25.2964	25.4293	25.4967
1560	PGM5|Q15124	60.2387	5.52378e-07	0.0443064	5.46644e-07	1.28575e-05	1.28763	4.97545	3.68781	white	M27 Extracellular Matrix	20.4751	20.9497	21.7963	21.7035	20.6681	21.4761	23.2495	23.2475	21.882	22.1757	25.7371	27.5301	25.7558	25.6743	25.7727
1561	PLEC|Q15149	1876.66	1.04778e-15	1.05092e-10	1.37033e-06	7.38353e-10	-1.11334	-0.321331	0.792011	tan	M12 Cytoskeleton	28.2683	28.3025	28.3164	28.3004	28.3275	27.2038	27.1653	27.2301	27.1508	27.1983	27.975	28.0048	27.9651	27.939	28.0244
1562	PON2|Q15165	165.447	1.83705e-09	5.94958e-08	0.0002716	0.00152089	3.32357	4.51859	1.19503	grey	not strongly coexpressed in brain	22.4117	21.7746	21.1122	20.796	20.8879	24.7092	24.6641	24.825	24.854	24.548	25.7201	26.0241	25.9443	25.951	25.9359
1563	PPP2R5A|Q15172	4.16381	0.0423222	0.0352857	0.23344	0.513731	-1.70862	-1.03353	0.675095	purple	M10 Ambiguous	20.7793	24.101	23.9714	24.2036	21.9049	21.1891	21.0132	21.2311	20.9874	21.9963	21.9531	21.5741	22.1495	22.2189	21.8972
1564	PPA1|Q15181	94.1789	4.61583e-08	3.52811e-05	2.9763e-08	6.59719e-05	-3.29752	-6.38855	-3.09103	orangered4	M39 Translation Initiation	27.7185	27.5497	27.7962	27.4606	27.7991	24.8066	24.2201	23.8642	24.2329	24.7126	22.2013	21.7897	19.1831	21.392	21.8152
1565	PTGES3|Q15185	224.212	3.13431e-10	2.73117e-06	3.62193e-07	1.34483e-07	-0.379479	-0.880093	-0.500613	plum1	M38 Heat Shock/Folding	28.5459	28.5192	28.409	28.5476	28.3976	28.1076	28.0911	28.1385	28.1142	28.0705	27.499	27.5327	27.6493	27.6498	27.6881
1566	NECTIN1|Q15223	33.2693	1.2723e-05	9.4357e-06	0.024687	0.000814649	4.58429	1.73902	-2.84527	grey40	not in brain network	21.3313	20.6657	21.7508	21.5339	23.2825	26.0354	26.2441	26.7074	26.3411	26.1578	23.8372	21.5141	24.2491	23.1834	24.4754
1567	NONO|Q15233	58.7808	6.31292e-07	0.882655	2.6088e-06	1.51674e-06	-0.293209	5.60246	5.89567	lightgreen	M18 RNA Splicing	19.5561	22.9629	21.2283	22.8652	21.9856	22.2863	22.4183	20.8838	20.8084	20.7352	27.8209	26.8189	27.1728	27.4391	27.3587
1568	PTPA|Q15257	201.737	5.80524e-10	4.12365e-06	2.06113e-07	2.68681e-07	-2.30672	-5.28011	-2.97339	grey40	not in brain network	27.7734	27.859	26.9234	26.9569	27.0569	24.6618	24.9233	25.5267	24.6296	25.2946	22.1877	22.3354	22.1815	21.3515	22.113
1569	QPRT|Q15274	0.221802	0.804286	0.798299	0.888874	0.982139	-0.356579	-0.256637	0.0999419	lightcyan1	M42 Matrisome	23.9569	21.7291	20.7761	23.5874	21.0869	21.5488	21.9867	22.0679	22.088	21.6621	21.9189	21.5993	22.1659	21.7643	22.4048
1570	RABEP1|Q15276	25.0656	5.1907e-05	0.0737217	4.08655e-05	0.00183486	-0.584904	-1.66922	-1.08432	cyan	M14 Protein Folding	24.292	23.9069	23.7559	24.1387	24.5752	23.6945	23.5794	23.1091	23.6732	23.6881	22.2506	23.2692	21.8936	22.3259	22.5834
1571	RAB35|Q15286	261.176	1.2827e-10	0.000139365	0.00651887	2.4773e-05	1.11912	-0.241933	-1.36106	turquoise	M1 Synapse/Neuron	25.7486	26.102	25.9992	26.0169	25.8969	27.0664	27.0788	27.0691	27.0865	27.0585	25.758	25.865	25.7078	25.5833	25.6399
1572	RCN1|Q15293	135.77	5.74636e-09	2.12199e-06	3.92832e-09	3.41055e-05	1.5105	2.66218	1.15168	yellow	M4 Synapse/Neuron	24.4233	23.6104	24.1062	23.7283	23.8814	25.4514	25.5934	25.5693	25.7052	24.9829	26.5812	26.8015	26.5362	26.6284	26.5134
1573	LLGL1|Q15334	16.119	0.000398398	0.581332	0.000474173	0.00260098	-0.227156	-1.19531	-0.96815	greenyellow	M11 Cell-ECM Interaction	25.7286	25.8635	25.7597	25.8289	25.6963	25.3641	25.6402	25.6748	25.6455	25.4165	24.8186	24.7729	25.0277	24.7384	23.5428
1574	TMED2|Q15363	31.287	1.73604e-05	0.00106304	1.2877e-05	0.0286454	2.81359	4.54173	1.72815	steelblue	M30 Proteasome	21.498	24.4499	20.5185	20.7424	22.0234	24.6885	24.7865	24.6331	24.3854	24.8067	26.4461	26.487	26.403	26.1972	26.4077
1575	PCBP1|Q15365	618.164	7.89071e-13	5.51537e-08	1.6528e-08	0.576909	-1.19395	-1.23478	-0.0408296	grey	not strongly coexpressed in brain	28.3219	28.2898	28.4589	28.36	28.3123	27.1297	27.1715	27.106	27.2028	27.1633	27.1446	27.2324	27.059	27.0363	27.0968
1576	PCBP2|Q15366	50.3087	1.46371e-06	7.21347e-06	2.9582e-06	0.745007	-0.962899	-1.04884	-0.0859453	steelblue	M30 Proteasome	27.7918	27.8732	28.1587	27.6952	27.9536	26.9429	26.832	27.0445	26.6505	27.1882	27.0009	26.5944	26.7601	26.9074	26.9656
1577	ELOC|Q15369	293.808	6.42461e-11	1.20011e-06	2.27441e-07	1.90089e-08	-0.569452	-1.39604	-0.826585	grey40	not in brain network	27.4636	27.1734	27.4645	27.3808	27.329	26.7034	26.8159	26.818	26.8073	26.8192	25.8478	26.0357	26.0716	25.914	25.9618
1578	ELOB|Q15370	175.453	1.30716e-09	1.27922e-06	2.77389e-05	3.253e-06	-0.737945	-1.41383	-0.675884	grey40	not in brain network	27.1698	26.9068	26.6748	27.0323	26.9412	26.1944	26.2572	26.2318	26.1089	26.2429	25.4428	25.558	25.6453	25.4798	25.5298
1579	RHEB|Q15382	66.4214	3.23375e-07	2.33628e-07	3.80519e-05	0.00231564	3.83593	2.35968	-1.47625	green	M5 Post-Synaptic Density	20.711	23.0594	21.3293	21.7031	21.7859	25.8146	25.5018	25.4378	25.5337	25.4806	24.0686	24.2979	23.7083	23.9062	24.4063
1580	SF3B3|Q15393	10.2776	0.00250824	0.791806	0.00318455	0.0102147	0.543376	3.48267	2.93929	salmon	M13 RNA Splicing	21.7407	20.7542	25.2924	20.7259	20.8185	22.0858	21.6831	23.6855	23.3064	21.2877	24.996	25.4922	25.8819	24.7996	25.5753
1581	RSU1|Q15404	156.337	2.54919e-09	4.18124e-05	5.3378e-07	4.39576e-05	-2.02774	3.08704	5.11477	white	M27 Extracellular Matrix	23.5835	23.9363	22.4292	23.7505	23.5828	20.9518	20.9762	22.0208	21.9555	21.2391	26.5384	26.3855	26.6378	26.6465	26.5092
1582	CNN3|Q15417	135.087	5.91547e-09	5.40742e-09	0.00172012	2.42065e-07	-2.87154	-0.822309	2.04923	tan	M12 Cytoskeleton	27.0659	27.2338	27.1679	27.1095	27.2307	24.486	23.6218	24.8716	24.3255	24.1452	26.1974	26.5085	26.3249	26.1669	26.4985
1583	SAFB|Q15424	26.9275	3.66063e-05	0.625487	0.00022009	5.44201e-05	-0.603406	3.73644	4.33985	lightgreen	M18 RNA Splicing	21.4012	21.6647	23.8706	23.941	23.2626	23.8142	21.7906	21.0792	21.2385	23.2007	26.5359	26.5368	27.1324	26.3497	26.2675
1584	SF3B4|Q15427	229.994	2.70084e-10	0.0171585	5.58972e-08	3.23505e-09	0.608406	3.72244	3.11403	salmon	M13 RNA Splicing	21.1697	21.0619	21.1835	21.5966	20.8672	22.0981	22.104	21.2787	21.782	21.658	24.5991	25.3048	24.7565	24.9747	24.8558
1585	SF3A2|Q15428	62.0217	4.71003e-07	0.287342	6.96074e-07	4.12462e-06	0.617837	4.01965	3.40181	lightgreen	M18 RNA Splicing	21.6248	21.7243	21.5739	21.111	20.8699	21.0947	22.0674	22.1333	23.5274	21.1703	25.5854	25.2288	25.4633	25.204	25.5206
1586	PPP1R7|Q15435	158.434	2.36025e-09	2.16211e-05	9.72043e-06	7.40408e-07	-1.81151	-4.31434	-2.50282	cyan	M14 Protein Folding	26.8593	26.3858	26.2734	27.0205	26.8725	24.9318	24.9251	24.7024	25.0226	24.7719	22.3448	21.7895	23.2326	21.9579	22.5148
1587	SEC23A|Q15436	10.266	0.00251898	0.124141	0.00184579	0.0805127	1.70204	3.60976	1.90772	green	M5 Post-Synaptic Density	20.6404	21.5521	21.4002	20.8513	21.4809	21.2288	25.255	25.1978	21.4718	21.2819	25.0505	24.659	24.657	24.7588	24.8485
1588	SF3A1|Q15459	82.5833	9.65597e-08	0.947705	2.6827e-07	3.65534e-07	0.0987075	3.55975	3.46105	lightgreen	M18 RNA Splicing	21.8182	20.6106	21.7467	21.55	21.6103	20.8604	22.0206	22.1048	21.9244	20.9191	24.7001	24.8324	25.2188	24.8406	25.5426
1589	MAPRE2|Q15555	63.5494	4.12239e-07	6.44135e-07	0.338259	3.2832e-06	0.919486	0.129871	-0.789614	cyan	M14 Protein Folding	26.6408	26.4288	26.8304	26.7831	26.4183	27.6197	27.3871	27.6444	27.3918	27.6559	26.8047	26.7825	26.701	26.6995	26.7632
1590	TGFBI|Q15582	227.446	2.88262e-10	0.283574	2.72269e-05	0.000125346	0.419538	5.04287	4.62333	white	M27 Extracellular Matrix	20.9511	21.5628	20.7968	21.8726	21.2242	21.3282	21.8811	22.1861	20.915	22.1947	26.2598	26.4382	26.2608	26.3444	26.3186
1591	SLC9A3R2|Q15599	408.183	9.24171e-12	7.12654e-06	2.32742e-10	1.94049e-05	1.84345	6.17847	4.33502	grey	not strongly coexpressed in brain	20.4133	20.7749	21.0246	20.7466	20.8349	22.7419	23.2251	21.7799	22.622	22.6427	26.9275	26.8726	26.6916	26.8963	27.2986
1592	TSN|Q15631	46.6529	2.18965e-06	0.000203756	1.59189e-06	0.00797222	-2.56173	-4.17086	-1.60912	sienna3	M35 Ambiguous	26.4172	26.9373	26.8004	26.751	26.8887	24.8162	24.5782	24.6117	24.3913	22.5885	22.8058	22.1276	23.3265	23.1371	21.5433
1593	SF1|Q15637	3.8109	0.0523185	0.0684631	0.976686	0.0974951	-1.2656	-0.105343	1.16025	lightcyan	M16 RNA Binding	24.1416	24.4871	24.2741	24.7788	24.1958	23.1682	23.1735	23.0984	22.9248	23.1846	24.7178	24.7224	24.8443	25.2099	21.8562
1594	TRIP6|Q15654	262.759	1.23803e-10	0.919726	4.91262e-05	1.00844e-05	-0.0712801	3.58286	3.65414	greenyellow	M11 Cell-ECM Interaction	21.8019	21.0028	21.3249	20.9751	20.839	21.6587	20.989	21.0071	20.9313	21.0011	24.6524	24.8445	24.8567	24.7881	24.7162
1595	MAPRE1|Q15691	177.938	1.20472e-09	0.000147176	2.42867e-05	9.26659e-08	-1.14274	-3.47003	-2.32729	greenyellow	M11 Cell-ECM Interaction	27.0478	27.0525	26.8523	26.7371	26.9003	25.8284	25.3949	26.1492	25.9725	25.5314	23.3542	23.822	22.8315	23.5412	23.6911
1596	DLG2|Q15700	55.5907	8.54707e-07	0.00890566	5.57993e-05	6.6226e-07	1.11989	-2.08277	-3.20266	turquoise	M1 Synapse/Neuron	24.6309	24.349	24.8622	24.4258	24.929	25.7697	25.7921	26.1789	25.8537	25.202	21.8564	22.2042	22.4903	23.7664	22.4657
1597	TSC22D1|Q15714	40.9558	4.35281e-06	0.0882561	4.17677e-06	9.31876e-05	-1.3905	-5.19543	-3.80494	lightcyan	M16 RNA Binding	27.5469	27.7951	27.7088	27.9019	27.8205	26.28	26.354	26.3298	26.2485	26.6085	21.7345	21.7214	21.5929	22.3452	25.402
1598	ELAVL1|Q15717	75.3136	1.6141e-07	0.130521	1.90014e-06	2.12461e-07	-0.45886	2.05343	2.51229	lightgreen	M18 RNA Splicing	23.6656	23.9287	23.9406	23.9892	24.5199	24.031	24.0293	23.2629	23.496	22.9305	26.2189	25.8363	26.1969	25.9616	26.0975
1599	MYLK|Q15746	223.626	3.18263e-10	3.10683e-06	1.25557e-07	1.58199e-05	-2.89278	3.88693	6.77971	brown	M3 Oligo/Myelination	24.1544	22.9798	23.5649	22.6058	23.0563	20.6128	20.4996	21.0385	19.3608	20.3857	26.9693	27.2568	27.183	26.9987	27.3882
1600	MLF2|Q15773	575.524	1.20642e-12	1.48629e-05	3.16989e-05	0.00736269	4.45092	3.9153	-0.535619	darkgreen	M22 Post-Synaptic Density	21.3754	20.9744	21.0566	21.8808	21.0652	25.6441	25.6735	25.8724	25.6897	25.7272	25.2257	25.1243	25.3041	25.1237	25.1511
1601	ITSN1|Q15811	10.2892	0.00249755	0.230982	0.0426455	0.00194549	0.443981	-0.703744	-1.14773	yellow	M4 Synapse/Neuron	24.0663	24.0005	24.07	23.9443	23.3407	24.5866	24.1786	24.1116	24.2822	24.4827	23.496	23.6241	22.1458	23.3722	23.265
1602	NPTX1|Q15818	404.552	9.74317e-12	1.79077e-06	0.210752	5.22486e-09	3.10747	0.219606	-2.88786	midnightblue	M15 Ambiguous	23.5987	23.3511	23.5731	23.0075	23.0429	26.2996	26.5528	26.4176	26.5821	26.2585	23.6627	23.3798	23.5023	23.5361	23.5905
1603	UBE2V2|Q15819	81.2984	1.05407e-07	0.000191559	6.91085e-08	5.1055e-05	-2.30712	-4.96354	-2.65642	cyan	M14 Protein Folding	27.3915	27.4642	27.4746	27.5106	27.0387	25.137	24.8505	25.4976	24.985	24.8739	22.1746	24.1651	21.8589	22.267	21.5962
1604	NEDD8|Q15843	43.1452	3.31149e-06	0.0531947	2.96568e-06	9.36269e-05	-1.4028	-4.81236	-3.40957	yellow	M4 Synapse/Neuron	27.1198	28.5937	26.928	28.7665	28.8496	26.8108	26.4629	26.6729	26.6515	26.6453	22.5804	22.2943	24.3868	22.4335	24.5007
1605	ADIRF|Q15847	10.7284	0.00212901	0.00185573	0.367997	0.0224318	-3.99048	-1.24104	2.74944	tan	M12 Cytoskeleton	26.5922	26.7526	27.3206	27.1296	26.4839	26.3679	24.1071	22.2445	20.7683	20.8386	25.7818	25.488	25.4112	25.7855	25.6072
1606	ATP6AP1|Q15904	300.038	5.6788e-11	8.34874e-05	0.000115798	0.00138219	4.67104	3.72381	-0.947225	yellow	M4 Synapse/Neuron	20.6613	21.9149	21.3849	21.0891	21.8464	26.1742	26.0285	25.9538	26.0649	26.0303	24.8798	25.1221	25.1655	25.2848	25.0634
1607	RAB11B|Q15907	391.606	1.18084e-11	3.44113e-08	2.45998e-08	1.67351e-08	-0.459274	-0.948536	-0.489262	yellowgreen	M36 Neurotransmitter Regulation	27.7648	27.8101	27.6946	27.8079	27.8625	27.3254	27.3264	27.2999	27.3042	27.3876	26.8508	26.7473	26.8612	26.8299	26.9079
1608	ZYX|Q15942	380.901	1.39095e-11	3.56222e-08	2.19836e-08	1.0927e-07	-1.71796	1.79227	3.51023	darkolivegreen	M33 Ambiguous	24.6861	24.9019	24.6956	25.1789	24.9363	23.3364	23.0165	23.0136	23.2888	23.1538	26.8392	26.8836	26.8086	26.4727	26.356
1609	ETFDH|Q16134	2.71891	0.106202	0.278289	0.10005	0.79416	1.09269	1.53539	0.442701	blue	M2 Mitochondria	21.2134	21.621	21.6428	21.5948	21.9246	20.8225	21.7761	24.4058	24.3017	22.1539	22.0531	23.6313	23.7756	22.2279	23.9856
1610	SNCB|Q16143	6644.22	5.39375e-19	3.22054e-08	9.54707e-12	4.65148e-12	-1.16871	-4.26805	-3.09933	darkgreen	M22 Post-Synaptic Density	30.9727	30.9239	30.9752	31.0129	30.9097	29.8511	29.8155	29.8091	29.6758	29.7995	26.7981	26.6886	26.6056	26.6764	26.6855
1611	SEPTIN7|Q16181	1462.28	4.65641e-15	3.43535e-09	5.96709e-07	3.51477e-11	0.886866	-0.442287	-1.32915	grey40	not in brain network	28.5077	28.5082	28.4407	28.5227	28.5644	29.377	29.378	29.418	29.3595	29.4455	28.0133	28.1211	28.0702	28.0576	28.0699
1612	ADRM1|Q16186	17.3221	0.000289937	0.00248669	0.000313075	0.447975	-0.479535	-0.6172	-0.137664	steelblue	M30 Proteasome	24.4037	24.0283	24.0374	24.1708	24.0139	23.838	23.513	23.8007	23.4559	23.6488	23.4291	23.6179	23.2293	23.702	23.5898
1613	CCDC6|Q16204	5.64128	0.0187458	0.130365	0.467882	0.0156302	1.06785	-0.615596	-1.68344	black	M7 MAPK/Metabolism	23.9654	23.8152	24.1574	21.3956	23.9846	24.6856	24.6624	24.3646	24.6162	24.3287	23.2948	23.1645	23.0098	23.2345	21.5367
1614	IGFBP7|Q16270	604.308	9.0284e-13	0.416142	2.08149e-06	8.43621e-09	0.21049	4.93622	4.72573	grey	not strongly coexpressed in brain	21.0725	21.0143	21.0361	20.7121	21.6882	21.3132	21.4139	21.0878	21.1339	21.6269	26.1596	26.0366	26.0061	26.1669	25.8351
[truncated: 855 more rows]

## Sheet: Table S2
Supplemental Table S2: Traits of 67 U. Penn cohort cases compared for bulk and vascular proteome
[truncated: 71 more rows]

## Sheet: Table S3
Supplemental Table S3. Cell type-specific marker list frm snRNA-seq.
[truncated: 106 more rows]

[truncated: 13 more sheets: Table S4, Table S5, Table S6, Table S7, Table S8, Table S9, Table S10, Table S11, Table S12, Table S13, Table S14, Table S15, Table S16]
